# Supplementary material for: Genetic Mapping and Characterization of Verticillium Wilt Resistance in a Recombinant Inbred Population of Upland Cotton
Source: Int J Mol Sci. 2024 Feb 19;25(4):2439. doi: 10.3390/ijms25042439 (PMC10889826; doi:10.3390/ijms25042439)
Supplement: Supplementary file 1 [file ijms-25-02439-s001.zip]

Archive with 2 entries (2 files):
- Supplementary Figures.pptx
- Supplementary-Tables.xlsx
