# Supplementary material for: Genetic Mapping and Characterization of Verticillium Wilt Resistance in a Recombinant Inbred Population of Upland Cotton
Source: Int J Mol Sci. 2024 Feb 19;25(4):2439. doi: 10.3390/ijms25042439 (PMC10889826; doi:10.3390/ijms25042439)
Supplement: Supplementary file 1 [file ijms-25-02439-s001.zip › Supplementary-Tables.xlsx]

## Sheet: Table S1
Table S1 Plant survival and shoot fresh weight dataset
Line#	Rep 1 Weight %	Rep1 Survival %	Rep 2 Weight %	Rep2 Survival %
1	20	6.66667	21	0
2	18	0	29	29
3	71	85.7143	51	100
4	13	0	18.0685	6.66667
5	15.3846	13.3333	13.0719	0
6	28.7529	0	29	28.9855
7	10.4407	6.66667	49.3056	0
8	54.2585	85.7143	79.2952	100
9	17.0788	6.66667	10.0962	13
10	29.124	13.3333	36	33
11	27.753	6.66667	19	33
12	68.818	7.14286	21.3333	13.3333
13	33.3518	20	25	27
14	55.3355	86.6667	64	80
15	41.5279	46.6667	51.0417	100
16	33.3906	13.3333	41.4286	33.3333
17	25.4545	6.66667	13	13
18	33.2079	13.3333	17.5947	27
19	47.9161	73.3333	57	100
20	80.2094	100	28	93
21	40.6385	66.6667	46	93
22	32	71.4286	21	67
23	21.0254	0	12.1864	27
24	13.0557	13.3333	26.1261	6.66667
25	41.8334	26.6667	15.0725	13.3333
26	14.0882	0	13.1849	20
27	19.9447	0	25.8803	27
29	26.7639	7.14286	17	0
30	26.2697	6.66667	29.0019	20
31	21.6656	6.66667	12.7119	6.66667
32	22.4325	6.66667	12.5	6.66667
33	32.7029	33.3333	28	88.2353
34	21.9209	13.3333	18	0
35	58.7614	66.6667	39	93.3333
36	21.5389	6.66667	19.9143	20
37	57.1	28.5714	11.8841	0
38	23.4938	20	12.0603	0
39	16.7825	0	22.6766	27
40	44.1585	21.4286	11.7647	0
41	25.9466	53.3333	20.2847	20
42	42.8988	53.3333	19.9029	26.6667
43	21	23.8095	24.6964	33
46	32.7885	13.3333	17.9024	7
47	19.8306	20	29.5918	60
48	17.854	0	12.6984	0
49	43.2884	73.3333	44.0529	100
51	28.9104	66.6667	44	100
52	22.3453	6.66667	15.8798	20
53	47.431	40	17.0659	40
54	15.332	0	19.8433	13
55	66.6127	93.3333	32.948	100
56	22.9453	20	22	44.4444
58	43.2034	40	29.1525	46.6667
60	48.4153	14.2857	20.8861	6.66667
61	25.631	13.3333	14.966	0
62	14.5455	13.3333	24	11.1111
63	15.7895	0	24.4618	27
64	53.9022	73.3333	27	26.3158
65	46.5261	40	14.2012	6.66667
66	43.1513	26.6667	33	39.2157
67	32.9545	20	19.2157	6.66667
68	22.5605	10	26.0638	26.6667
69	47	100	45.481	100
70	35.2719	13.3333	10.3746	0
71	29.3871	26.6667	28.3737	66.6667
72	73.8102	100	47.0356	100
73	22	0	15.4185	6.66667
74	42.5902	13.3333	10.8014	0
76	51.4268	57.1429	34	78.9474
78	48.2794	30.7692	17.1429	6.66667
79	17.5588	6.66667	17.2285	7
80	30.6122	20	17.2662	6.66667
81	35	19.6078	20.7317	13.3333
82	16	11.1111	11.9454	27
83	31	100	39.3805	93.3333
84	15	0	11.0874	0
85	73.5238	92.8571	48	100
86	54	86.6667	57.1142	100
87	17	0	14.6953	26.6667
88	16	0	10.9804	0
89	22	9.80392	13.1188	6.66667
90	23	0	11.7967	7
91	17	0	12.2449	0
92	21	0	11.7216	0
93	19	11.1111	25.2971	53
95	25	0	13.7566	26.6667
96	83	100	52.1073	93.3333
97	29	0	9.3913	7
98	34	13.3333	23.2955	0
99	9	6.66667	23.9726	20
100	34	53.3333	32	78.4314
101	18	11.1111	12.3314	7
102	32	43.8596	16.2791	0
103	26	87.3016	34.3478	53
104	15	0	18.5185	0
105	13	0	17.7083	13.3333
106	17	0	13.5957	20
107	41	20	14.2857	0
108	20	26.6667	51	86.9565
109	20	13.3333	20.8333	80
111	11	0	10.9422	0
113	45	28.5714	10.4478	6.66667
114	39	33.3333	27	66.6667
117	46	69.2308	50.5017	100
118	40.9756	100	34.1357	100
119	7	0	14.7887	0
121	23	6.66667	24	11.1111
122	16	6.66667	12.5	6.66667
123	12	0	16.1716	6.66667
125	27	60	56.9697	100
126	45.6522	100	83.4906	100
127	18	6.66667	13.1455	0
128	45	53.3333	29.3893	100
129	56	0	35	9.80392
130	11	0	16	9.80392
131	27	100	26.5101	100
132	17	13.3333	15.534	20
133	21	6.66667	13.6111	6.66667
134	11	0	15.873	0
135	21	20	21.8241	93.3333
136	25	14.2857	10.1299	0
137	26	14.2857	19	11.1111
138	63	93.3333	63.2184	100
139	11	6.66667	16	0
140	20	14.2857	22.541	87
141	18	13.3333	13.3779	0
142	10	7.14286	10.1083	0
143	67	42.8571	11.6667	13.3333
144	20	13.3333	14.4444	33
145	8	0	12.6866	13.3333
146	15	6.66667	12.8049	0
147	46	21.4286	16.8085	53
148	29	93.3333	27.7603	80
149	9	0	13.6546	13
150	7	0	9.78261	0
151	17	33.3333	41.4384	80
152	14	0	25.1185	7
153	27	14.2857	14.2857	0
154	8	0	17.5182	40
155	20	0	8.48214	0
156	24	33.3333	40.1596	100
157	14	11.1111	13.2479	0
159	13	0	12.381	0
160	25	40	39.3321	100
162	9	0	9.28793	0
164	28	6.66667	30	66.6667
166	34	7.14286	15.1639	20
167	13	6.66667	22	44.4444
168	13	0	21.0227	40
169	33	29.4118	14.6259	0
171	37	26.6667	25	29.4118
172	10	6.66667	8.42491	0
173	9	0	13.6247	33.3333
175	17	7.14286	17.1821	6.66667
177	16	0	17.5869	27
178	29	55.5556	13.5385	0
179	8.74525	20	11.8734	13.3333
180	29	19.6078	26.6504	27
181	32	94.2029	25	69.2308
183	24	13.3333	14.4772	40
184	23	33.3333	19.6319	73.3333
185	24	6.66667	35.9504	60
188	34	6.66667	16.4265	0
189	16	6.66667	14.3791	6.66667
190	53	53.3333	19.5286	60
191	55	13.3333	24	47.619
192	32	20	11.2299	6.66667
193	20	6.66667	14.0845	30.7692
194	45.3202	100	69.0678	100
195	88	100	72.0174	100
196	45	20	10	0
197	47	46.4286	28	87.3016
198	44	80	22.028	93.3333
199	21	13.3333	24.4804	47
200	48	6.66667	41.5686	60
201	16	0	33.8521	53
202	56	73.3333	39.8754	93.3333
203	28	20	30.9353	40
204	52	20	29	58.8235
205	102	40	31.441	20
206	83	80	23.6593	33
207	78	26.6667	16.7647	6.66667
209	8.63309	0	10.1796	0
210	104	58.3333	63.0303	64
211	7.07547	0	13.1206	0
213	35.5049	93.3333	83.2891	100
214	82	100	46	100
215	38	60	42	19.6078
216	69	66.6667	44.9393	100
217	21	0	8.75486	0
218	46	86.6667	10.989	6.66667
219	39.2265	53.3333	54	93.3333
220	35	6.66667	31.0638	67
221	34	53.3333	42	53.3333
222	44	6.66667	16.6667	0
223	39	21.4286	20.9184	33.3333
224	48	33.3333	22.4138	6.66667
225	23	50	55	100
226	68	21.4286	41.3136	60
227	45	66.6667	16	49.0196
228	24	0	25.4098	0
230	24	6.66667	8.75421	26.6667
232	26	40	12.766	0
233	82	100	19.7044	35.7143
234	7.8125	6.66667	13.8408	0
235	30	0	19.6364	6.66667
236	25	26.6667	25	79.7101
238	34	100	51	100
239	25	0	25	11.1111
240	23	6.66667	16.2791	13.3333
241	38	46.6667	31.1594	20
242	17	26.6667	22	86.9565
243	28	0	14.9425	6.66667
244	23	0	23	0
245	23	6.66667	14	0
246	19	0	12.2388	6.66667
247	16	0	10.7595	0
249	49	26.6667	16.8161	13
250	35	20	15.2688	20
251	49	93.3333	54.9488	100
252	48	66.6667	33.7386	100
253	17	6.66667	25.1852	27
254	23	13.3333	22.1277	26.6667
255	40	66.6667	99.7033	87
256	21	0	23	11.1111
257	20	0	18	11.1111
258	28	0	15.4574	13.3333
259	38	86.6667	33.2061	80
261	19	0	11.0656	0
262	30	86.6667	46.1686	100
263	25	13.3333	25	47
264	81	100	29.3893	100
265	31	0	18.1818	0
266	75	80	52	100
267	43	16.6667	10.2362	13.3333
268	32	35.7143	11.9626	7
269	39	64.2857	6.89655	0
270	70	40	24.6809	20
271	58	20	10.7042	0
272	73	7.14286	12.8713	0

## Sheet: Table S2
Table S2 Summary of RNA-seq unique reads and mapped data
Sample ID	Uniquely mapped reads number	Uniquely mapped reads %
mcu5_mock-inf_1dpi_rep1	26399759	0.7072
mcu5_mock-inf_1dpi_rep2	25157090	0.6935
mcu5_mock-inf_1dpi_rep3	24900574	0.6794
mcu5_mock-inf_3dpi_rep1	23582987	0.6267
mcu5_mock-inf_3dpi_rep2	23270409	0.6486
mcu5_mock-inf_3dpi_rep3	23387367	0.6224
mcu5_mock-inf_6hpi_rep1	24985688	0.6533
mcu5_mock-inf_6hpi_rep2	23503729	0.6486
mcu5_mock-inf_6hpi_rep3	26420451	0.7221
mcu5_inf_1dpi_rep1	26844558	0.7
mcu5_inf_1dpi_rep2	28133837	0.7076
mcu5_inf_1dpi_rep3	26831963	0.7252
mcu5_inf_3dpi_rep1	25291362	0.6515
mcu5_inf_3dpi_rep2	25081002	0.6322
mcu5_inf_3dpi_rep3	23614735	0.6663
mcu5_inf_6hpi_rep1	27733355	0.6476
mcu5_inf_6hpi_rep2	25770343	0.6938
mcu5_inf_6hpi_rep3	28501647	0.7038
siokra_mock-inf_1dpi_rep1	26387984	0.7408
siokra_mock-inf_1dpi_rep2	29846403	0.7514
siokra_mock-inf_1dpi_rep3	27926836	0.7565
siokra_mock-inf_3dpi_rep1	26254256	0.6894
siokra_mock-inf_3dpi_rep2	27223340	0.7139
siokra_mock-inf_3dpi_rep3	25797538	0.7596
siokra_mock-inf_6hpi_rep1	29104174	0.7678
siokra_mock-inf_6hpi_rep2	26413422	0.7478
siokra_mock-inf_6hpi_rep3	27359848	0.7416
siokra_inf_1dpi_rep1u	27561253	0.754
siokra_inf_1dpi_rep2u	29389733	0.7599
siokra_inf_1dpi_rep3u	28778725	0.7556
siokra_inf_3dpi_rep1u	27399767	0.7574
siokra_inf_3dpi_rep2u	28319593	0.7486
siokra_inf_3dpi_rep3u	27952172	0.7174
siokra_inf_6hpi_rep1u	32907437	0.7675
siokra_inf_6hpi_rep2u	28867795	0.7766
siokra_inf_6hpi_rep3u	27450947	0.7634
mcu5_0_rep1	34743629	0.725
mcu5_0_rep2	32066108	0.7467
mcu5_0_rep3	30857810	0.6743
siokra_0_rep1	33644783	0.7289
siokra_0_rep2	29782855	0.6699
siokra_0_rep3	33491368	0.7437

## Sheet: Table S3
Table S3 DEG from uninfected MCU-5/Siokra 1-4
Gene	baseMean	log2FoldChange	lfcSE	stat	pvalue	padj
Ghi_D13G03291	2792.17	-6.86189	0.264744	-25.919	4.07e-148	2.22e-143
Ghi_D08G14126	803.186	-2.52512	0.105956	-23.8318	1.57e-125	4.27e-121
Ghi_D01G12136	273.515	-2.74128	0.130766	-20.9633	1.42e-97	2.58e-93
Ghi_A06G08361	901.903	-7.34014	0.360043	-20.3868	2.19e-92	2.98e-88
Ghi_D08G02351	592.081	8.29753	0.40822	20.3261	7.55e-92	8.24e-88
Ghi_A11G05981	303.269	-3.7634	0.186919	-20.1339	3.73e-90	3.39e-86
Ghi_D06G06596	2914.09	6.10283	0.312579	19.5241	6.85e-85	5.34e-81
GhiUnG01396	2608.63	-1.62569	0.084472	-19.2453	1.55e-82	1.05e-78
Ghi_A01G00556	876.338	-3.36461	0.175314	-19.192	4.32e-82	2.62e-78
Ghi_D10G12766	938.804	4.50249	0.238498	18.8786	1.71e-79	9.34e-76
Ghi_A08G06626	459.533	-2.0126	0.110321	-18.2431	2.35e-74	1.16e-70
Ghi_D05G13666	459.166	-3.88583	0.215031	-18.0711	5.39e-73	2.45e-69
Ghi_D12G15111	311.01	-5.66058	0.314327	-18.0086	1.67e-72	7e-69
Ghi_A11G12701	422.46	1.94371	0.108848	17.8571	2.54e-71	9.91e-68
Ghi_D04G06171	250.47	-2.50747	0.148223	-16.9169	3.38e-64	1.15e-60
Ghi_D10G12731	778.86	-8.04027	0.475265	-16.9174	3.35e-64	1.15e-60
Ghi_D06G03011	255.852	2.29717	0.136974	16.7708	3.99e-63	1.28e-59
Ghi_A06G06691	134.462	3.53767	0.214713	16.4762	5.44e-61	1.65e-57
Ghi_A12G12591	142.305	4.79432	0.29257	16.3869	2.37e-60	6.81e-57
Ghi_A13G02506	489.551	-1.65698	0.101232	-16.3683	3.22e-60	8.37e-57
Ghi_D02G07816	635.277	2.37852	0.145313	16.3683	3.22e-60	8.37e-57
Ghi_A08G05071	177.576	6.06733	0.373373	16.25	2.23e-59	5.53e-56
Ghi_A03G10766	366.932	2.91167	0.179397	16.2303	3.08e-59	7.31e-56
Ghi_D01G02621	405.379	-5.11497	0.318974	-16.0357	7.2e-58	1.64e-54
Ghi_A08G04721	248.364	-6.24025	0.393498	-15.8584	1.23e-56	2.58e-53
Ghi_D04G01216	698.645	-4.84549	0.305538	-15.8589	1.22e-56	2.58e-53
Ghi_A09G09041	235.738	2.5418	0.162971	15.5966	7.68e-55	1.55e-51
Ghi_A06G00686	306.195	-7.59456	0.488031	-15.5616	1.33e-54	2.59e-51
Ghi_A11G03381	228.008	2.19914	0.14311	15.3667	2.74e-53	5.15e-50
Ghi_D10G11576	1325.26	-11.0078	0.734778	-14.9811	9.77e-51	1.78e-47
Ghi_D05G14526	433.608	6.94302	0.463822	14.9692	1.17e-50	2.06e-47
Ghi_A11G17686	228.224	-2.17868	0.146126	-14.9096	2.86e-50	4.87e-47
Ghi_A03G08761	550.787	3.71793	0.251547	14.7803	1.96e-49	3.25e-46
Ghi_D09G00906	94.4058	-3.97977	0.270918	-14.69	7.47e-49	1.2e-45
Ghi_A12G04411	610.202	-7.43254	0.508407	-14.6193	2.12e-48	3.3e-45
Ghi_D05G13911	191.166	6.13232	0.425028	14.428	3.45e-47	5.22e-44
Ghi_D12G13806	15526.2	-6.90141	0.482242	-14.3111	1.87e-46	2.75e-43
Ghi_A08G14291	692.965	3.26978	0.232218	14.0807	4.99e-45	7.17e-42
Ghi_A03G11161	105.842	3.66438	0.260533	14.0649	6.24e-45	8.73e-42
Ghi_D10G12736	122.417	-4.99883	0.360739	-13.8572	1.15e-43	1.57e-40
Ghi_A03G01671	168.503	-5.94561	0.430847	-13.7998	2.56e-43	3.4e-40
Ghi_D10G13601	129.717	3.64153	0.265228	13.7298	6.73e-43	8.74e-40
Ghi_A11G16166	151.612	5.60143	0.423945	13.2126	7.42e-40	9.41e-37
Ghi_A02G08666	2350.34	-2.01736	0.152992	-13.186	1.06e-39	1.31e-36
Ghi_D05G10796	99.387	3.51614	0.268869	13.0775	4.43e-39	5.36e-36
Ghi_D01G12131	504.382	-8.61986	0.667384	-12.9159	3.66e-38	4.34e-35
Ghi_D09G05021	126.632	-3.79674	0.294425	-12.8954	4.78e-38	5.54e-35
Ghi_D07G10161	122.31	6.22287	0.483293	12.876	6.15e-38	6.99e-35
Ghi_D13G11486	4564.23	3.05497	0.238557	12.8061	1.52e-37	1.69e-34
Ghi_D13G09546	216.234	-3.66339	0.287563	-12.7395	3.57e-37	3.89e-34
Ghi_A07G01501	647.157	-1.61663	0.127568	-12.6726	8.38e-37	8.97e-34
Ghi_D10G12266	1027.01	-1.60876	0.128585	-12.5112	6.48e-36	6.8e-33
Ghi_A03G01441	499.168	4.26462	0.343278	12.4233	1.95e-35	2.01e-32
Ghi_A06G01336	431.743	1.91035	0.153883	12.4143	2.19e-35	2.21e-32
Ghi_D13G12516	185.395	2.27402	0.183596	12.386	3.11e-35	3.09e-32
Ghi_A07G02491	141.296	6.6222	0.537994	12.3091	8.1e-35	7.89e-32
Ghi_D07G12851	1639.06	-2.52733	0.206281	-12.2519	1.64e-34	1.57e-31
Ghi_D04G06931	142.353	5.09222	0.415875	12.2446	1.8e-34	1.69e-31
Ghi_D07G09606	315.742	-2.24592	0.183449	-12.2427	1.84e-34	1.7e-31
Ghi_A13G02276	138.212	6.03379	0.495183	12.185	3.74e-34	3.4e-31
Ghi_A12G13261	11343	4.17266	0.344525	12.1113	9.2e-34	8.23e-31
Ghi_A12G12596	117.143	4.03324	0.334871	12.0442	2.08e-33	1.83e-30
Ghi_D12G13796	700.935	-10.9088	0.907938	-12.0149	2.97e-33	2.57e-30
Ghi_A01G02476	117.513	-8.36736	0.697932	-11.9888	4.07e-33	3.47e-30
Ghi_A06G12181	543.741	1.50149	0.125818	11.9339	7.88e-33	6.62e-30
Ghi_D13G00961	626.902	3.94843	0.331596	11.9074	1.08e-32	8.96e-30
Ghi_D07G05546	92.7289	5.12592	0.434196	11.8055	3.65e-32	2.98e-29
Ghi_D06G00641	2651.8	3.55512	0.301405	11.7951	4.13e-32	3.32e-29
Ghi_D01G10381	97.9804	-2.90675	0.246488	-11.7927	4.26e-32	3.37e-29
Ghi_D13G08891	129.815	2.49011	0.211736	11.7605	6.24e-32	4.86e-29
Ghi_A01G02091	201.016	5.31332	0.452883	11.7322	8.71e-32	6.7e-29
Ghi_A01G02671	136.44	-5.55271	0.473696	-11.7221	9.82e-32	7.44e-29
Ghi_D06G12256	340.793	-1.4589	0.125351	-11.6385	2.63e-31	1.96e-28
Ghi_D13G02191	472.001	1.83989	0.158197	11.6304	2.89e-31	2.13e-28
Ghi_D12G10801	614.34	3.47864	0.29971	11.6067	3.81e-31	2.77e-28
Ghi_D01G12201	3894.43	1.07	0.0926898	11.5439	7.92e-31	5.69e-28
Ghi_D08G04621	505.611	-1.58024	0.137075	-11.5283	9.5e-31	6.73e-28
Ghi_A12G13251	3079.06	-10.365	0.899436	-11.5238	1e-30	7e-28
Ghi_D07G06266	77.2287	4.16081	0.362816	11.4681	1.91e-30	1.32e-27
Ghi_D11G17451	196.18	4.78605	0.418799	11.428	3.03e-30	2.07e-27
Ghi_D09G04001	7115.51	-4.38406	0.387566	-11.3118	1.15e-29	7.73e-27
Ghi_D02G03446	3674.38	3.19584	0.283477	11.2737	1.77e-29	1.18e-26
Ghi_A07G07921	1431.78	5.53648	0.492291	11.2464	2.41e-29	1.59e-26
Ghi_A05G16536	224.997	7.57929	0.675656	11.2177	3.34e-29	2.17e-26
Ghi_D03G09946	170.039	2.91841	0.260593	11.1991	4.12e-29	2.64e-26
Ghi_D08G01826	65.5329	-3.9188	0.350066	-11.1944	4.34e-29	2.75e-26
Ghi_A11G15901	76.8652	5.47528	0.491587	11.138	8.2e-29	5.14e-26
Ghi_D01G01751	232.733	-6.73168	0.605187	-11.1233	9.66e-29	5.99e-26
Ghi_D09G08201	154.221	-2.42744	0.218398	-11.1148	1.06e-28	6.52e-26
Ghi_A08G10396	10602.3	5.70447	0.51523	11.0717	1.72e-28	1.04e-25
Ghi_D06G00421	81.084	-2.48026	0.224658	-11.0401	2.45e-28	1.47e-25
Ghi_A06G01081	151.367	-3.52828	0.320299	-11.0156	3.21e-28	1.91e-25
Ghi_A09G14271	150.346	-4.22244	0.385909	-10.9415	7.3e-28	4.28e-25
Ghi_D09G08876	111.264	4.43658	0.406069	10.9257	8.69e-28	5.04e-25
Ghi_D09G00381	67.6273	-4.5662	0.42087	-10.8494	2.01e-27	1.15e-24
Ghi_A06G12161	245.994	3.39159	0.312768	10.8438	2.13e-27	1.21e-24
Ghi_A12G14596	1394.5	1.95246	0.181051	10.784	4.1e-27	2.3e-24
Ghi_A07G01066	96.1758	-2.684	0.248975	-10.7802	4.27e-27	2.38e-24
Ghi_D06G12711	215.772	-1.48229	0.13753	-10.778	4.38e-27	2.41e-24
Ghi_A11G03746	229.819	-2.26248	0.210797	-10.733	7.13e-27	3.89e-24
Ghi_D04G05826	65.7002	3.23075	0.302947	10.6644	1.49e-26	8.07e-24
Ghi_D10G06141	655.993	4.43598	0.416375	10.6538	1.67e-26	8.95e-24
Ghi_D01G02041	217.844	4.93938	0.463751	10.6509	1.73e-26	9.14e-24
Ghi_A11G18361	153.841	-7.87417	0.743345	-10.5929	3.21e-26	1.69e-23
Ghi_A03G05916	426.022	1.14037	0.10767	10.5913	3.27e-26	1.7e-23
Ghi_D05G13631	75.6725	4.32015	0.409107	10.56	4.57e-26	2.35e-23
Ghi_A13G06916	105.253	-5.64301	0.536259	-10.5229	6.77e-26	3.45e-23
Ghi_A11G05826	235.317	4.15144	0.395092	10.5075	7.98e-26	4.03e-23
Ghi_A09G14276	115.064	-7.32073	0.698843	-10.4755	1.12e-25	5.6e-23
Ghi_A07G00331	95.3071	3.72754	0.355948	10.4722	1.16e-25	5.75e-23
Ghi_D05G10211	127.447	-2.23045	0.21306	-10.4687	1.2e-25	5.91e-23
Ghi_A11G00456	5054.52	-2.76504	0.264653	-10.4478	1.5e-25	7.31e-23
Ghi_A11G17506	352.059	4.99452	0.479704	10.4117	2.19e-25	1.06e-22
Ghi_D10G11536	629.842	5.08684	0.491446	10.3508	4.15e-25	1.99e-22
Ghi_A08G08711	67.1572	3.31616	0.322762	10.2743	9.2e-25	4.36e-22
Ghi_D02G01271	6120.51	-2.00754	0.195905	-10.2475	1.21e-24	5.71e-22
Ghi_A06G01131	262.767	2.17263	0.213612	10.1709	2.67e-24	1.25e-21
Ghi_A11G16966	146.234	2.60235	0.255981	10.1662	2.81e-24	1.3e-21
Ghi_A06G12126	519.131	1.48563	0.146228	10.1596	3e-24	1.38e-21
Ghi_A05G02311	205.68	-1.53508	0.151535	-10.1302	4.06e-24	1.83e-21
Ghi_D11G06091	296.665	3.45995	0.341553	10.1301	4.06e-24	1.83e-21
Ghi_A06G06121	91.2591	-5.708	0.563975	-10.121	4.46e-24	1.99e-21
Ghi_D07G12291	363.988	-3.34648	0.330859	-10.1145	4.76e-24	2.11e-21
Ghi_D07G10826	3377.64	3.01682	0.299433	10.0751	7.12e-24	3.13e-21
Ghi_A10G09146	538.283	4.24497	0.422133	10.056	8.65e-24	3.77e-21
Ghi_A08G14296	867.055	1.26989	0.126842	10.0116	1.36e-23	5.87e-21
Ghi_A02G09376	1369.4	4.97291	0.49708	10.0042	1.46e-23	6.27e-21
Ghi_A10G12321	157.329	6.5564	0.657451	9.97245	2.01e-23	8.58e-21
Ghi_D10G01331	162.891	-1.61267	0.162279	-9.93768	2.85e-23	1.21e-20
Ghi_A11G14706	213.212	5.00568	0.504213	9.92771	3.15e-23	1.32e-20
Ghi_D10G03416	83.712	3.84274	0.387626	9.91353	3.64e-23	1.51e-20
Ghi_A09G01086	106.644	-2.47508	0.251057	-9.85864	6.29e-23	2.6e-20
Ghi_A11G10066	101.436	-4.37832	0.447553	-9.7828	1.33e-22	5.48e-20
Ghi_D12G10906	2098.28	-2.41763	0.247186	-9.78063	1.36e-22	5.55e-20
Ghi_A03G08696	275.766	-1.15279	0.117976	-9.77138	1.49e-22	6.04e-20
Ghi_D05G08926	399.665	1.20525	0.123497	9.75932	1.68e-22	6.75e-20
Ghi_D02G03411	42.7661	4.43936	0.454926	9.75841	1.7e-22	6.76e-20
Ghi_D08G02006	43.4522	-4.64501	0.476563	-9.74689	1.9e-22	7.52e-20
Ghi_D06G01966	81.9084	-2.19531	0.225312	-9.74343	1.97e-22	7.72e-20
Ghi_A10G11596	50.3615	4.39666	0.452198	9.72285	2.41e-22	9.39e-20
Ghi_D12G02511	438.174	3.13759	0.322915	9.71645	2.57e-22	9.93e-20
Ghi_D05G12111	213.139	-11.5384	1.18924	-9.70228	2.95e-22	1.13e-19
Ghi_A13G12541	2219.71	2.4239	0.249893	9.69976	3.02e-22	1.15e-19
Ghi_D06G07891	129.38	2.01195	0.207532	9.69466	3.18e-22	1.2e-19
Ghi_A07G07916	793.266	5.91702	0.611274	9.67981	3.67e-22	1.38e-19
Ghi_A08G02406	792.346	3.75446	0.388262	9.66992	4.05e-22	1.51e-19
Ghi_D07G06306	354.139	-12.1658	1.26061	-9.65073	4.88e-22	1.81e-19
Ghi_A07G12021	67.9717	-5.90734	0.612833	-9.63938	5.45e-22	2.01e-19
Ghi_D05G13921	115.524	-3.99038	0.414031	-9.63786	5.53e-22	2.03e-19
Ghi_D02G05656	698.43	1.2799	0.133177	9.61051	7.22e-22	2.63e-19
Ghi_D07G02986	48.5744	-2.81669	0.293317	-9.6029	7.77e-22	2.81e-19
Ghi_D07G01461	8269.96	3.62025	0.377329	9.59442	8.44e-22	3.03e-19
Ghi_A08G06371	131.236	-1.81494	0.189296	-9.58785	8.99e-22	3.21e-19
Ghi_A10G12156	177.596	-10.2711	1.0764	-9.54208	1.4e-21	4.96e-19
Ghi_D05G08631	226.888	3.17848	0.33498	9.48854	2.34e-21	8.25e-19
Ghi_D05G14801	2266.06	-3.18362	0.335725	-9.48282	2.48e-21	8.66e-19
Ghi_A13G07491	722.354	1.81042	0.191628	9.44757	3.47e-21	1.21e-18
Ghi_D04G10281	46.4454	3.24078	0.343132	9.4447	3.56e-21	1.23e-18
Ghi_A01G02121	282.389	3.36328	0.356302	9.4394	3.75e-21	1.29e-18
Ghi_A12G12991	130.971	-2.5336	0.26883	-9.42454	4.32e-21	1.47e-18
Ghi_D10G01206	220.674	-1.72701	0.183564	-9.40821	5.05e-21	1.71e-18
Ghi_D06G12716	204.352	1.45113	0.154356	9.40119	5.4e-21	1.82e-18
Ghi_D07G08881	114.548	2.17468	0.231468	9.39516	5.71e-21	1.91e-18
Ghi_D09G07291	86.7868	2.74683	0.292612	9.38727	6.16e-21	2.05e-18
Ghi_D04G04066	131.048	3.02428	0.322836	9.36786	7.4e-21	2.45e-18
Ghi_D05G14811	171.402	5.86956	0.627221	9.35804	8.12e-21	2.67e-18
GhiUnG01391	59.8816	-2.65743	0.284219	-9.34995	8.77e-21	2.86e-18
Ghi_A03G02921	1316.53	1.14295	0.122746	9.31152	1.26e-20	4.07e-18
Ghi_D05G10721	1084.4	-2.72451	0.292577	-9.31211	1.25e-20	4.07e-18
Ghi_D08G07296	221.361	-2.28111	0.24525	-9.30118	1.39e-20	4.46e-18
Ghi_A12G10096	942.193	-1.31675	0.141872	-9.28124	1.68e-20	5.34e-18
Ghi_D04G07106	124.833	-2.5942	0.279641	-9.27691	1.74e-20	5.53e-18
Ghi_A08G10226	48.4926	-2.22767	0.24128	-9.23272	2.64e-20	8.32e-18
Ghi_D05G14516	149.118	1.80012	0.195017	9.23059	2.69e-20	8.44e-18
Ghi_D08G12746	95.1828	1.93613	0.210194	9.21116	3.23e-20	1.01e-17
Ghi_D01G05746	84.0986	6.32838	0.688463	9.19204	3.85e-20	1.19e-17
Ghi_D13G08131	46.111	3.13953	0.341575	9.19134	3.88e-20	1.2e-17
Ghi_A06G12156	2187.86	2.14393	0.233334	9.18823	3.99e-20	1.22e-17
Ghi_D09G04366	440.611	-1.10067	0.119971	-9.17448	4.54e-20	1.38e-17
Ghi_D01G00636	1221.08	1.05372	0.114962	9.16583	4.92e-20	1.49e-17
Ghi_D09G04716	61.3706	5.30514	0.579581	9.1534	5.52e-20	1.66e-17
Ghi_D13G03421	65.5637	-2.53128	0.276895	-9.14165	6.15e-20	1.84e-17
Ghi_D13G10841	66.2857	6.07456	0.665183	9.13217	6.71e-20	2e-17
Ghi_D05G06676	159.263	2.36784	0.259663	9.11891	7.59e-20	2.25e-17
Ghi_D02G12936	57.3558	3.66817	0.402335	9.11722	7.71e-20	2.27e-17
Ghi_D13G13711	107.046	1.69817	0.186517	9.10464	8.65e-20	2.54e-17
Ghi_D03G09921	88.5472	2.91683	0.320662	9.09627	9.35e-20	2.73e-17
Ghi_A05G12316	97.1277	5.52979	0.60873	9.08415	1.05e-19	3.03e-17
Ghi_D07G07546	226.061	4.93641	0.543456	9.08336	1.05e-19	3.04e-17
Ghi_D08G08806	101.699	-2.67332	0.294725	-9.07055	1.18e-19	3.4e-17
Ghi_A12G12556	223.008	3.66437	0.405328	9.04049	1.56e-19	4.46e-17
Ghi_A13G13306	1588.6	5.29138	0.585363	9.03949	1.57e-19	4.47e-17
Ghi_D06G00556	97.6805	3.22929	0.357638	9.02948	1.72e-19	4.88e-17
Ghi_A02G04416	164.763	-1.47269	0.16326	-9.02054	1.87e-19	5.26e-17
Ghi_D01G00601	87.235	1.91955	0.213388	8.99558	2.35e-19	6.57e-17
Ghi_A11G10416	399.57	2.72561	0.303219	8.98891	2.5e-19	6.95e-17
Ghi_D01G01766	45.1598	-6.07519	0.676233	-8.98388	2.61e-19	7.24e-17
Ghi_A02G02836	4750.77	2.62252	0.292949	8.95214	3.49e-19	9.61e-17
Ghi_D13G05316	360.259	-1.62797	0.182035	-8.94313	3.78e-19	1.04e-16
Ghi_A06G12131	1170.23	1.3346	0.149282	8.94016	3.89e-19	1.06e-16
Ghi_A02G09116	375.209	-4.28981	0.480721	-8.9237	4.51e-19	1.22e-16
Ghi_A02G10151	350.054	2.53306	0.283841	8.92421	4.49e-19	1.22e-16
Ghi_A05G22506	63.6561	6.06793	0.68292	8.88527	6.38e-19	1.71e-16
Ghi_D13G06006	1023.23	3.36352	0.379345	8.86666	7.54e-19	2.02e-16
Ghi_D02G00441	45.0412	5.00025	0.564115	8.86388	7.73e-19	2.06e-16
Ghi_A13G07121	162.611	2.64311	0.299151	8.83536	9.98e-19	2.64e-16
Ghi_D13G01851	133.704	-9.46182	1.07191	-8.82705	1.07e-18	2.83e-16
Ghi_D07G10511	124.534	-3.20087	0.362983	-8.81823	1.16e-18	3.05e-16
Ghi_A08G11501	64.1577	-2.81278	0.319066	-8.81566	1.19e-18	3.11e-16
Ghi_A06G12186	548.406	1.65556	0.18811	8.80104	1.36e-18	3.52e-16
Ghi_A10G09591	1752.6	3.73804	0.425322	8.78873	1.51e-18	3.91e-16
Ghi_D07G07541	195.655	4.79862	0.546487	8.78085	1.62e-18	4.18e-16
Ghi_A11G10096	117.485	4.14226	0.471859	8.77859	1.66e-18	4.23e-16
Ghi_D05G11661	420.807	2.09498	0.238652	8.77839	1.66e-18	4.23e-16
Ghi_D08G08676	108.36	4.93658	0.562694	8.77311	1.74e-18	4.41e-16
Ghi_A08G10401	51.0918	5.86235	0.671665	8.72808	2.59e-18	6.54e-16
Ghi_A01G04536	47.5268	5.28401	0.605831	8.72192	2.74e-18	6.88e-16
Ghi_D05G08606	151.429	2.56265	0.293877	8.72013	2.78e-18	6.95e-16
Ghi_D13G10321	120.747	-1.55036	0.177835	-8.71799	2.83e-18	7.05e-16
Ghi_D08G11406	50.0792	-2.81609	0.323147	-8.71458	2.92e-18	7.24e-16
Ghi_A03G01681	839.574	0.946098	0.108741	8.70051	3.3e-18	8.16e-16
Ghi_D02G11416	105.17	-1.30888	0.150881	-8.67491	4.14e-18	1.02e-15
Ghi_A09G03551	42.9041	4.55422	0.525796	8.66158	4.65e-18	1.14e-15
Ghi_D06G09051	47.4418	2.4728	0.286609	8.62779	6.25e-18	1.52e-15
Ghi_D05G10681	86.3174	4.90206	0.569358	8.60979	7.32e-18	1.77e-15
Ghi_D08G00446	495.625	-1.04174	0.121006	-8.609	7.37e-18	1.78e-15
Ghi_D11G06096	202.603	3.42217	0.397984	8.59878	8.06e-18	1.94e-15
Ghi_D01G07876	60.5643	5.45329	0.634532	8.59419	8.39e-18	2.01e-15
Ghi_A07G13666	39.2944	-5.03467	0.585901	-8.59305	8.47e-18	2.02e-15
Ghi_D13G01871	76.9433	-2.88183	0.335642	-8.58602	9e-18	2.14e-15
Ghi_D03G09631	28.7859	3.80885	0.443781	8.58273	9.26e-18	2.19e-15
Ghi_D07G12961	112.199	-7.55514	0.882562	-8.56046	1.12e-17	2.64e-15
Ghi_D02G02181	493.234	-1.59005	0.186255	-8.53696	1.38e-17	3.23e-15
Ghi_D12G12666	383.595	1.02088	0.119618	8.53446	1.41e-17	3.28e-15
Ghi_A06G11996	192.92	-2.4926	0.292265	-8.52855	1.48e-17	3.44e-15
Ghi_D08G08276	41.8547	-5.67931	0.666909	-8.51588	1.65e-17	3.82e-15
Ghi_A02G00471	607.94	-2.14841	0.25271	-8.50146	1.87e-17	4.31e-15
Ghi_D10G00261	39.8664	6.00076	0.705908	8.50077	1.88e-17	4.32e-15
Ghi_D08G09561	775.81	1.89043	0.222794	8.48511	2.16e-17	4.92e-15
Ghi_D10G02891	641.064	2.92575	0.344884	8.48329	2.19e-17	4.98e-15
Ghi_D09G08206	2359.99	2.36654	0.279257	8.4744	2.36e-17	5.35e-15
Ghi_A09G04861	54.7444	4.19518	0.495145	8.47262	2.4e-17	5.41e-15
Ghi_D05G02531	803.09	1.57835	0.186474	8.46418	2.58e-17	5.79e-15
Ghi_D12G02561	318.019	2.57527	0.304297	8.463	2.61e-17	5.83e-15
Ghi_A11G16866	118.255	-2.6428	0.312556	-8.45545	2.78e-17	6.19e-15
Ghi_D06G01901	355.628	-1.792	0.212088	-8.44935	2.93e-17	6.5e-15
Ghi_A13G13181	111.941	2.72901	0.323145	8.44516	3.04e-17	6.71e-15
Ghi_A05G06376	368.881	-1.25351	0.148517	-8.44016	3.17e-17	6.97e-15
Ghi_D01G09471	435.546	-2.28933	0.271484	-8.43265	3.38e-17	7.4e-15
Ghi_A13G04221	53.407	2.79071	0.331115	8.42824	3.51e-17	7.66e-15
Ghi_A08G04776	204.562	-2.02139	0.239992	-8.42274	3.68e-17	7.99e-15
Ghi_D07G05551	40.2251	4.82813	0.573493	8.41881	3.8e-17	8.23e-15
Ghi_A05G13856	309.559	-2.41103	0.287233	-8.394	4.7e-17	1.01e-14
Ghi_D13G01856	49.6256	-7.75671	0.925077	-8.38494	5.08e-17	1.09e-14
Ghi_A08G05336	290.388	-1.38921	0.16596	-8.37077	5.72e-17	1.22e-14
Ghi_A01G02776	50.6109	5.78804	0.691653	8.36842	5.84e-17	1.24e-14
Ghi_D01G09521	583.769	-1.76504	0.21091	-8.36868	5.83e-17	1.24e-14
Ghi_D04G09696	180.072	-6.10691	0.729826	-8.36762	5.88e-17	1.24e-14
Ghi_D11G13156	1173.53	-2.65536	0.317328	-8.36787	5.87e-17	1.24e-14
Ghi_D06G06561	71.4294	-1.76282	0.210694	-8.36673	5.92e-17	1.24e-14
Ghi_D12G12716	218.754	3.59773	0.430682	8.35356	6.62e-17	1.38e-14
Ghi_A12G12466	67.7795	1.71446	0.205312	8.3505	6.8e-17	1.42e-14
Ghi_D03G09046	2020.05	3.34363	0.400857	8.34121	7.35e-17	1.53e-14
Ghi_D11G08651	254.407	4.09581	0.491426	8.33454	7.78e-17	1.61e-14
Ghi_D08G03891	145.863	-1.57769	0.18957	-8.32245	8.62e-17	1.77e-14
Ghi_A03G01296	50.2724	-6.07768	0.732525	-8.29689	1.07e-16	2.19e-14
Ghi_D02G09251	170.609	3.34796	0.404861	8.26939	1.35e-16	2.75e-14
Ghi_A04G00966	77.5677	3.0892	0.373794	8.26444	1.4e-16	2.86e-14
Ghi_A10G12886	303.057	2.17056	0.263445	8.23914	1.73e-16	3.52e-14
Ghi_D05G04646	150.949	2.49939	0.30365	8.23117	1.85e-16	3.75e-14
Ghi_D13G10261	1198.77	-1.76354	0.214358	-8.22707	1.92e-16	3.86e-14
Ghi_D03G09686	122.865	-2.86136	0.348053	-8.22104	2.02e-16	4.05e-14
Ghi_A01G00336	961.357	1.12552	0.136988	8.21618	2.1e-16	4.2e-14
Ghi_A09G11011	89.9046	4.20466	0.511785	8.21569	2.11e-16	4.2e-14
Ghi_A05G18706	607.817	-5.33273	0.649807	-8.20663	2.27e-16	4.51e-14
Ghi_A10G12916	291.328	-1.10771	0.135937	-8.14869	3.68e-16	7.27e-14
Ghi_D08G06821	60.2786	5.87527	0.721576	8.14228	3.88e-16	7.64e-14
Ghi_D01G12196	201.637	1.04277	0.1281	8.14032	3.94e-16	7.74e-14
Ghi_D04G03986	92.7604	-1.94639	0.240081	-8.10724	5.18e-16	1.01e-13
Ghi_A03G01676	41.8885	-4.38679	0.541335	-8.10366	5.33e-16	1.04e-13
Ghi_A06G00516	1303.57	-1.10054	0.136055	-8.08891	6.02e-16	1.17e-13
Ghi_A08G05331	246.6	-1.34086	0.166255	-8.06504	7.32e-16	1.42e-13
Ghi_D11G16041	405.349	-2.31857	0.28761	-8.0615	7.54e-16	1.45e-13
Ghi_A02G04176	230.495	0.948059	0.11768	8.05627	7.87e-16	1.51e-13
Ghi_D03G08411	305.82	2.3581	0.292952	8.04944	8.32e-16	1.59e-13
Ghi_D13G03216	37.4081	4.25416	0.528489	8.04967	8.3e-16	1.59e-13
Ghi_D08G01561	153.798	1.19155	0.148059	8.04782	8.43e-16	1.6e-13
Ghi_A05G21116	122.982	-1.58727	0.197356	-8.04266	8.79e-16	1.67e-13
Ghi_D08G11536	1593.45	-2.30391	0.286519	-8.04101	8.91e-16	1.68e-13
Ghi_A11G14986	161.129	-1.21477	0.151396	-8.02378	1.03e-15	1.93e-13
Ghi_A01G02161	38.4855	-2.96378	0.369736	-8.01592	1.09e-15	2.05e-13
Ghi_D06G09766	26.1005	-4.92983	0.615973	-8.00333	1.21e-15	2.26e-13
Ghi_D02G12011	786.623	1.87388	0.234168	8.0023	1.22e-15	2.27e-13
Ghi_A03G11056	117.719	1.79014	0.223731	8.0013	1.23e-15	2.28e-13
Ghi_A12G12601	36.9818	3.68903	0.46122	7.99841	1.26e-15	2.33e-13
Ghi_D10G00531	320.725	1.23285	0.154146	7.99795	1.27e-15	2.33e-13
Ghi_A05G03356	708.83	4.34002	0.542804	7.99557	1.29e-15	2.37e-13
Ghi_A12G12271	381.72	-0.7392	0.092505	-7.99092	1.34e-15	2.45e-13
Ghi_D13G02391	262.97	-0.905798	0.113424	-7.98597	1.39e-15	2.54e-13
Ghi_A01G02261	52.771	3.50653	0.439384	7.98055	1.46e-15	2.65e-13
Ghi_D02G00436	55.3587	1.91998	0.240629	7.97898	1.48e-15	2.67e-13
Ghi_A08G10236	37.6107	3.12146	0.391231	7.97855	1.48e-15	2.67e-13
Ghi_A11G01851	240.097	0.918211	0.115183	7.97177	1.56e-15	2.82e-13
Ghi_D05G14101	31.2556	3.75515	0.472004	7.95575	1.78e-15	3.2e-13
Ghi_A13G00976	76.2275	3.84818	0.484065	7.94971	1.87e-15	3.34e-13
Ghi_D11G16066	45.065	-3.31503	0.418375	-7.92359	2.31e-15	4.11e-13
Ghi_D05G11696	122.105	9.58836	1.21212	7.91041	2.57e-15	4.56e-13
Ghi_A08G00296	230.241	-2.84996	0.361181	-7.89067	3.01e-15	5.32e-13
Ghi_A02G04396	95.5147	-9.62558	1.22001	-7.88977	3.03e-15	5.35e-13
Ghi_D08G10966	499.411	-1.17126	0.148505	-7.88704	3.09e-15	5.45e-13
Ghi_A05G00636	47.3519	-3.13401	0.397659	-7.88115	3.24e-15	5.69e-13
Ghi_A13G14241	3164.74	-3.2753	0.415649	-7.87998	3.27e-15	5.73e-13
Ghi_D13G09441	439.171	3.07242	0.391015	7.85755	3.92e-15	6.83e-13
Ghi_A12G00356	242.209	1.36989	0.174416	7.85414	4.03e-15	6.99e-13
Ghi_D04G04016	47.8782	2.88544	0.367585	7.84972	4.17e-15	7.22e-13
Ghi_A07G01491	33.59	3.06537	0.39115	7.83682	4.62e-15	7.98e-13
Ghi_D02G10586	92.9931	1.53557	0.195987	7.83507	4.69e-15	8.06e-13
Ghi_D06G04191	796.032	-0.84461	0.107826	-7.83308	4.76e-15	8.17e-13
Ghi_A10G03616	1322.49	2.7109	0.346151	7.83156	4.82e-15	8.24e-13
Ghi_D10G12376	42.2896	3.86139	0.49308	7.83115	4.83e-15	8.24e-13
Ghi_D02G12536	40.8751	2.6927	0.344003	7.82757	4.97e-15	8.45e-13
Ghi_A06G12531	435.903	1.79171	0.229089	7.82102	5.24e-15	8.88e-13
Ghi_A06G00731	219.546	1.22376	0.156672	7.81098	5.67e-15	9.58e-13
Ghi_A09G08516	49.6999	4.1153	0.528365	7.78876	6.77e-15	1.14e-12
Ghi_A03G12181	71.9684	-9.25149	1.18914	-7.77997	7.25e-15	1.22e-12
Ghi_D06G00631	40.7164	3.64186	0.468693	7.77024	7.83e-15	1.31e-12
Ghi_A03G08431	530.098	2.24365	0.289106	7.76067	8.45e-15	1.41e-12
Ghi_D05G06671	729.822	-1.95644	0.252177	-7.75822	8.61e-15	1.43e-12
Ghi_D02G09021	2489.2	1.65867	0.213813	7.75756	8.66e-15	1.44e-12
Ghi_D11G03431	98.3362	-7.99266	1.03092	-7.75295	8.98e-15	1.48e-12
Ghi_A11G12696	3789.57	1.57228	0.202938	7.74762	9.36e-15	1.54e-12
Ghi_A06G12546	87.7134	6.2152	0.802259	7.74713	9.4e-15	1.54e-12
Ghi_D13G09581	1142.19	1.47762	0.190913	7.73977	9.96e-15	1.63e-12
Ghi_A08G04696	2164.64	0.423044	0.0547518	7.72656	1.1e-14	1.8e-12
Ghi_A04G00801	29.8141	4.06766	0.526786	7.72165	1.15e-14	1.87e-12
Ghi_A07G11571	3349.02	2.66244	0.34515	7.71388	1.22e-14	1.98e-12
Ghi_D07G07471	78.7872	3.21285	0.416767	7.70898	1.27e-14	2.05e-12
Ghi_A01G06501	89.4115	-2.26041	0.293445	-7.70302	1.33e-14	2.14e-12
Ghi_D10G09501	121.873	-9.12187	1.18522	-7.69634	1.4e-14	2.25e-12
Ghi_D08G00341	293.672	0.9189	0.119426	7.69433	1.42e-14	2.28e-12
Ghi_A02G03251	2046.59	2.31592	0.301108	7.69132	1.46e-14	2.33e-12
Ghi_A08G02546	85.8568	-2.0272	0.26386	-7.68288	1.56e-14	2.47e-12
Ghi_A12G12286	301.015	-1.22754	0.15977	-7.68319	1.55e-14	2.47e-12
Ghi_D12G10991	464.787	-0.988774	0.128701	-7.68274	1.56e-14	2.47e-12
Ghi_D01G01601	35.4846	-3.54716	0.462466	-7.6701	1.72e-14	2.72e-12
Ghi_A03G03686	119.943	2.96994	0.38734	7.66754	1.75e-14	2.76e-12
Ghi_A06G07851	90.7747	-2.81291	0.367097	-7.66258	1.82e-14	2.87e-12
Ghi_D03G01146	378.695	1.50832	0.197048	7.65457	1.94e-14	3.04e-12
Ghi_D04G02106	439.409	1.46537	0.191632	7.64678	2.06e-14	3.22e-12
Ghi_D08G05626	67.4722	-3.68904	0.482804	-7.64086	2.16e-14	3.36e-12
Ghi_D12G00516	50.1455	-4.82054	0.631067	-7.63872	2.19e-14	3.41e-12
Ghi_D02G00936	29.481	4.17117	0.54659	7.63127	2.32e-14	3.6e-12
Ghi_D12G04361	1119.18	1.60509	0.210743	7.61636	2.61e-14	4.03e-12
Ghi_A01G12191	527.41	2.56678	0.338079	7.59224	3.14e-14	4.83e-12
Ghi_A11G02991	61.7863	1.86842	0.24609	7.59241	3.14e-14	4.83e-12
Ghi_D05G13946	73.706	8.04712	1.06097	7.5847	3.33e-14	5.11e-12
Ghi_A08G07451	304.642	-2.38855	0.315516	-7.5703	3.72e-14	5.69e-12
Ghi_A12G07696	45.1932	2.92401	0.386649	7.56244	3.96e-14	6.03e-12
Ghi_A08G00331	174.455	1.30802	0.173033	7.55936	4.05e-14	6.16e-12
Ghi_D02G12081	38.9456	-2.13962	0.2837	-7.54183	4.63e-14	7.02e-12
Ghi_A01G01406	63.6707	-1.81615	0.240888	-7.5394	4.72e-14	7.14e-12
Ghi_A06G12921	189.576	1.47134	0.195237	7.53616	4.84e-14	7.29e-12
Ghi_D06G01541	195.556	-1.04982	0.139386	-7.53172	5.01e-14	7.53e-12
Ghi_A09G11016	59.8431	3.31886	0.440902	7.52743	5.17e-14	7.76e-12
Ghi_D10G10271	633.673	-0.763041	0.101429	-7.52289	5.36e-14	8.01e-12
Ghi_A12G12181	137.63	-1.55103	0.206202	-7.5219	5.4e-14	8.05e-12
Ghi_D10G09906	112.942	-9.3308	1.24065	-7.52092	5.44e-14	8.09e-12
Ghi_A06G01636	163.277	-1.62374	0.215969	-7.51836	5.55e-14	8.2e-12
Ghi_A11G14296	189.211	1.6409	0.218252	7.51837	5.55e-14	8.2e-12
Ghi_D11G13956	286.457	-1.61765	0.215526	-7.50559	6.12e-14	9.02e-12
Ghi_A11G05976	1472.58	-1.25955	0.168034	-7.49577	6.59e-14	9.69e-12
Ghi_A11G18236	141.384	-1.00678	0.134363	-7.49298	6.73e-14	9.87e-12
Ghi_D05G14656	2850.82	-2.19277	0.293478	-7.47167	7.92e-14	1.16e-11
Ghi_A09G04771	212.754	4.32924	0.580113	7.46275	8.47e-14	1.24e-11
Ghi_A13G14166	61.6041	2.79981	0.375309	7.46	8.65e-14	1.26e-11
Ghi_D01G08026	77.4815	-1.88355	0.252568	-7.45757	8.81e-14	1.28e-11
Ghi_A06G10421	699.292	-2.37644	0.31917	-7.44568	9.64e-14	1.4e-11
Ghi_A01G02906	30.5871	-4.43411	0.595609	-7.44466	9.72e-14	1.4e-11
Ghi_A04G05266	100.995	4.06966	0.547608	7.43171	1.07e-13	1.54e-11
Ghi_D04G00801	1160.89	1.53034	0.205948	7.4307	1.08e-13	1.55e-11
Ghi_A11G17461	480.801	-0.835358	0.112474	-7.42714	1.11e-13	1.59e-11
Ghi_D10G11431	967.558	3.3332	0.448859	7.42594	1.12e-13	1.6e-11
Ghi_D05G00361	65.6093	-5.91199	0.796454	-7.42289	1.15e-13	1.63e-11
Ghi_D06G06656	120.259	-1.48621	0.200265	-7.4212	1.16e-13	1.65e-11
Ghi_A12G02131	416.595	0.821145	0.110878	7.40582	1.3e-13	1.85e-11
Ghi_D08G02956	422.235	4.24329	0.573139	7.4036	1.33e-13	1.87e-11
Ghi_A11G17171	220.969	-2.50145	0.338487	-7.3901	1.47e-13	2.07e-11
Ghi_A05G06816	43.1963	2.39751	0.324528	7.38768	1.49e-13	2.1e-11
Ghi_D04G02526	304.978	1.51793	0.205753	7.37745	1.61e-13	2.26e-11
Ghi_A11G00036	57.6015	1.64381	0.222942	7.37328	1.66e-13	2.33e-11
Ghi_D08G00381	652.291	-0.935573	0.126944	-7.36998	1.71e-13	2.38e-11
Ghi_D07G02426	74.8323	2.34826	0.318787	7.36623	1.76e-13	2.44e-11
Ghi_D08G01516	448.701	1.40835	0.191567	7.35174	1.96e-13	2.72e-11
Ghi_D06G03711	34.3671	-2.34232	0.318707	-7.34943	1.99e-13	2.76e-11
Ghi_A11G14671	28.9213	5.93645	0.807944	7.3476	2.02e-13	2.79e-11
Ghi_A11G04831	356.701	1.25222	0.170458	7.34622	2.04e-13	2.81e-11
Ghi_A07G13206	583.999	1.46694	0.199732	7.3445	2.07e-13	2.84e-11
Ghi_A07G00576	2470.98	3.33666	0.454407	7.3429	2.09e-13	2.87e-11
Ghi_A09G14286	41.2658	-2.31037	0.314843	-7.33817	2.17e-13	2.95e-11
Ghi_D01G12161	1080.11	0.839191	0.114355	7.33846	2.16e-13	2.95e-11
Ghi_A07G01881	39.8946	6.42801	0.876598	7.3329	2.25e-13	3.06e-11
Ghi_D09G05396	179.323	-1.18591	0.161734	-7.33248	2.26e-13	3.07e-11
Ghi_D13G13556	148.867	-1.29058	0.17661	-7.30754	2.72e-13	3.68e-11
Ghi_D08G00861	615.553	0.934062	0.127849	7.306	2.75e-13	3.71e-11
Ghi_D08G02011	30.0836	-3.90733	0.534825	-7.30581	2.76e-13	3.71e-11
Ghi_D07G09886	2641.28	-1.07208	0.14676	-7.30495	2.77e-13	3.73e-11
Ghi_A09G06666	706.136	2.09915	0.287528	7.30067	2.86e-13	3.84e-11
Ghi_A12G13646	200.304	-1.29503	0.177434	-7.29864	2.91e-13	3.89e-11
Ghi_A08G06391	365.057	1.33748	0.183272	7.29782	2.92e-13	3.9e-11
Ghi_D05G14436	10136.5	4.81451	0.660581	7.2883	3.14e-13	4.18e-11
GhiUnG01486	28.5475	3.37185	0.46283	7.28529	3.21e-13	4.26e-11
Ghi_A13G01356	41.9605	-2.78762	0.382699	-7.28411	3.24e-13	4.28e-11
Ghi_D06G00031	826.299	-1.32977	0.182561	-7.28398	3.24e-13	4.28e-11
Ghi_D01G11511	325.524	2.65262	0.364313	7.28116	3.31e-13	4.36e-11
Ghi_A11G17451	208.068	-1.30625	0.180214	-7.24834	4.22e-13	5.55e-11
Ghi_A03G12556	167.389	2.05414	0.283415	7.2478	4.24e-13	5.55e-11
Ghi_A06G07836	111.656	-1.92621	0.265773	-7.24758	4.24e-13	5.55e-11
Ghi_A11G00046	218.762	-1.52444	0.210415	-7.24491	4.33e-13	5.65e-11
Ghi_D04G00821	31.2907	4.62049	0.637877	7.24354	4.37e-13	5.69e-11
Ghi_D10G01301	122.927	-1.41426	0.195325	-7.24056	4.47e-13	5.8e-11
Ghi_D11G13496	932.195	-1.14381	0.158084	-7.23545	4.64e-13	6.01e-11
Ghi_A06G09516	95.5761	-8.79772	1.21608	-7.23447	4.67e-13	6.03e-11
Ghi_A11G00881	275.032	-1.1556	0.159728	-7.23478	4.66e-13	6.03e-11
Ghi_A07G13816	617.511	-1.29588	0.179193	-7.23174	4.77e-13	6.14e-11
Ghi_A13G06756	202.326	1.40399	0.194803	7.20721	5.71e-13	7.33e-11
Ghi_A01G01476	130.269	-1.74112	0.242295	-7.18595	6.67e-13	8.55e-11
Ghi_D06G04641	28.5846	3.66295	0.510408	7.17652	7.15e-13	9.14e-11
Ghi_D12G11036	107.216	-2.22686	0.310345	-7.17544	7.21e-13	9.19e-11
Ghi_D10G05721	6638.81	2.62825	0.36671	7.16711	7.66e-13	9.74e-11
Ghi_D08G08661	31.2776	2.1098	0.294544	7.16296	7.9e-13	1e-10
Ghi_A10G00946	1787.61	4.34138	0.606232	7.16125	7.99e-13	1.01e-10
Ghi_A11G18796	755.814	3.21301	0.448916	7.15727	8.23e-13	1.04e-10
Ghi_A01G12926	1126.06	-1.34113	0.187434	-7.15522	8.35e-13	1.05e-10
Ghi_A05G05071	221.706	1.60385	0.224177	7.15442	8.4e-13	1.06e-10
Ghi_A10G08121	53.2565	-2.24884	0.314494	-7.15065	8.64e-13	1.08e-10
Ghi_A12G08536	2113.2	-0.858279	0.12005	-7.14931	8.72e-13	1.09e-10
Ghi_A05G00336	557.786	1.89069	0.264489	7.14848	8.77e-13	1.1e-10
Ghi_A08G06126	45.2739	-2.42589	0.339523	-7.14499	9e-13	1.12e-10
Ghi_A06G00156	78.0453	4.08849	0.572411	7.14258	9.16e-13	1.14e-10
Ghi_A13G05646	178.583	2.41999	0.3388	7.14285	9.14e-13	1.14e-10
Ghi_D09G01006	117.574	1.79038	0.2508	7.13867	9.42e-13	1.17e-10
Ghi_A10G07951	126.415	-1.34368	0.188354	-7.13378	9.77e-13	1.21e-10
Ghi_A11G01456	1679.2	1.13061	0.158709	7.1238	1.05e-12	1.29e-10
Ghi_A03G09136	384.178	-0.849969	0.119351	-7.1216	1.07e-12	1.31e-10
Ghi_D06G01286	437.235	-1.15421	0.162067	-7.12181	1.07e-12	1.31e-10
Ghi_D12G08491	106.796	3.14494	0.442443	7.10813	1.18e-12	1.44e-10
Ghi_D06G00006	180.825	0.973868	0.137112	7.10273	1.22e-12	1.49e-10
Ghi_A12G00636	187.24	2.30668	0.324839	7.10101	1.24e-12	1.51e-10
Ghi_D11G07281	87.3369	-4.10052	0.577584	-7.09943	1.25e-12	1.52e-10
Ghi_A09G08546	130.008	-1.13066	0.159327	-7.09645	1.28e-12	1.55e-10
Ghi_A05G03781	188.924	-0.98447	0.138928	-7.08618	1.38e-12	1.67e-10
Ghi_D09G09006	820.824	-0.926096	0.13093	-7.07323	1.51e-12	1.83e-10
Ghi_A07G01656	35.3944	-8.58183	1.21404	-7.06882	1.56e-12	1.88e-10
Ghi_A10G08611	79.3394	-1.70686	0.241719	-7.06135	1.65e-12	1.98e-10
Ghi_A05G18401	33.2786	5.04157	0.714566	7.05543	1.72e-12	2.06e-10
Ghi_A13G01576	30.6211	-2.26303	0.320774	-7.0549	1.73e-12	2.06e-10
Ghi_D06G12271	94.2818	5.32085	0.75419	7.05505	1.73e-12	2.06e-10
Ghi_D01G02611	115.497	1.90042	0.269406	7.05411	1.74e-12	2.07e-10
Ghi_A11G17516	25.0429	3.77874	0.535874	7.05154	1.77e-12	2.1e-10
Ghi_D02G00386	29.3132	3.55615	0.504355	7.05088	1.78e-12	2.11e-10
Ghi_A03G12336	28.5078	-2.76265	0.392079	-7.04617	1.84e-12	2.18e-10
Ghi_D10G09941	494.368	-2.46905	0.350773	-7.03888	1.94e-12	2.29e-10
Ghi_D01G11051	342.646	3.34293	0.475089	7.03643	1.97e-12	2.32e-10
Ghi_A07G12406	51.2712	-1.77742	0.25283	-7.03008	2.06e-12	2.43e-10
GhiUnG03331	70.2688	-1.78857	0.254648	-7.02371	2.16e-12	2.53e-10
Ghi_A09G00711	34.9791	-8.45828	1.20491	-7.01987	2.22e-12	2.6e-10
Ghi_D06G02561	126.254	-1.73918	0.247758	-7.01965	2.22e-12	2.6e-10
Ghi_D02G04846	42.5586	-6.04572	0.861535	-7.01738	2.26e-12	2.64e-10
Ghi_A06G05321	299.337	0.896064	0.127851	7.00868	2.41e-12	2.8e-10
Ghi_A09G12251	366.533	-1.13475	0.162377	-6.98839	2.78e-12	3.23e-10
Ghi_A02G08776	1200.04	0.679492	0.0973667	6.97869	2.98e-12	3.45e-10
Ghi_D09G03651	62.1873	2.82182	0.404572	6.97482	3.06e-12	3.54e-10
Ghi_D02G08061	161.366	-2.59114	0.371843	-6.96836	3.21e-12	3.7e-10
Ghi_D06G02961	52.0001	-7.24285	1.03959	-6.96706	3.24e-12	3.73e-10
Ghi_A11G11506	2898.11	1.1379	0.163485	6.96025	3.4e-12	3.9e-10
Ghi_A05G17036	121.105	-2.54513	0.366123	-6.95158	3.61e-12	4.14e-10
Ghi_D06G11496	23.4287	3.74554	0.538933	6.94991	3.66e-12	4.18e-10
Ghi_D01G07761	111.114	1.4967	0.215365	6.94959	3.66e-12	4.18e-10
Ghi_D13G02941	873.993	-1.37782	0.198335	-6.94697	3.73e-12	4.25e-10
Ghi_A10G13696	31.4806	-8.32366	1.19922	-6.94089	3.9e-12	4.43e-10
Ghi_A09G07281	199.309	1.94749	0.280608	6.94026	3.91e-12	4.44e-10
Ghi_A05G21561	289.159	1.42244	0.205042	6.93731	4e-12	4.52e-10
Ghi_A05G03816	168.33	2.51149	0.36207	6.93649	4.02e-12	4.54e-10
Ghi_A13G03586	40.7164	-2.29548	0.330939	-6.93627	4.03e-12	4.54e-10
Ghi_D09G10141	282.748	-1.05585	0.152253	-6.93483	4.07e-12	4.57e-10
Ghi_D10G06466	1056.65	2.51267	0.363407	6.9142	4.71e-12	5.28e-10
Ghi_A06G09631	250.809	1.93899	0.280611	6.90988	4.85e-12	5.43e-10
Ghi_D05G13641	27.5299	4.85694	0.70352	6.90377	5.06e-12	5.66e-10
Ghi_A09G13486	1424.94	0.810514	0.117451	6.90088	5.17e-12	5.77e-10
Ghi_A13G11256	28.6862	2.54801	0.369247	6.90057	5.18e-12	5.77e-10
Ghi_A12G10101	312.697	-1.24486	0.180521	-6.89594	5.35e-12	5.95e-10
Ghi_A11G16361	156.743	-3.88864	0.564163	-6.89276	5.47e-12	6.07e-10
Ghi_D08G04651	249.2	-3.63665	0.52808	-6.88655	5.72e-12	6.33e-10
Ghi_A12G12241	128.29	1.6065	0.233685	6.87465	6.21e-12	6.86e-10
Ghi_D09G04491	262.119	3.94141	0.573359	6.87424	6.23e-12	6.87e-10
Ghi_D06G00256	52.9926	2.17879	0.317172	6.86942	6.45e-12	7.09e-10
Ghi_A04G00936	189.201	1.73967	0.253728	6.85644	7.06e-12	7.75e-10
Ghi_A05G01791	65.5123	2.12188	0.30952	6.8554	7.11e-12	7.79e-10
Ghi_A09G11721	137.459	-1.56177	0.227949	-6.85143	7.31e-12	7.99e-10
Ghi_D09G00956	45.4729	-8.58698	1.25367	-6.84948	7.41e-12	8.09e-10
Ghi_A12G09411	32.2192	-4.97968	0.727127	-6.84843	7.47e-12	8.13e-10
Ghi_A09G03946	790.969	1.95624	0.285746	6.84608	7.59e-12	8.25e-10
Ghi_A10G11496	929.069	1.61711	0.236595	6.83493	8.2e-12	8.9e-10
Ghi_A12G10206	143.131	-1.40118	0.205172	-6.8293	8.53e-12	9.24e-10
Ghi_A07G11996	185.305	-2.90948	0.426112	-6.82797	8.61e-12	9.3e-10
Ghi_A13G12431	211.529	3.68024	0.539069	6.82703	8.67e-12	9.35e-10
Ghi_A09G13011	155.875	1.83999	0.269628	6.82417	8.84e-12	9.52e-10
Ghi_D05G00836	1664.84	2.85218	0.418775	6.81076	9.71e-12	1.04e-09
Ghi_D13G12096	124.274	1.89934	0.279002	6.80761	9.92e-12	1.06e-09
Ghi_D08G11076	252.999	-2.54887	0.374484	-6.80636	1e-11	1.07e-09
Ghi_D13G07606	1096.32	2.33085	0.342747	6.8005	1.04e-11	1.11e-09
Ghi_D07G10071	23.6259	4.04122	0.594471	6.79801	1.06e-11	1.13e-09
Ghi_A06G11006	31.6564	5.89042	0.86666	6.79669	1.07e-11	1.14e-09
Ghi_D09G04726	124.928	1.14924	0.169087	6.79675	1.07e-11	1.14e-09
Ghi_D06G00371	212.509	-1.6889	0.248588	-6.79396	1.09e-11	1.16e-09
Ghi_D13G12381	438.389	0.996996	0.146801	6.79149	1.11e-11	1.17e-09
Ghi_A10G12286	886.292	-2.02647	0.29851	-6.78862	1.13e-11	1.19e-09
Ghi_D06G08596	105.545	1.54952	0.228268	6.78816	1.14e-11	1.2e-09
Ghi_A02G04726	56.3885	-8.09337	1.19364	-6.7804	1.2e-11	1.26e-09
Ghi_D03G05426	218.62	-1.2087	0.178442	-6.77362	1.26e-11	1.32e-09
Ghi_A12G00986	111.023	3.62858	0.535734	6.77309	1.26e-11	1.32e-09
Ghi_D02G01896	1030.71	-1.18214	0.174779	-6.7636	1.35e-11	1.41e-09
Ghi_D01G11146	186.021	-1.33303	0.197164	-6.76103	1.37e-11	1.43e-09
Ghi_D05G15361	23.7329	3.60714	0.533851	6.75684	1.41e-11	1.47e-09
Ghi_D08G11486	3412.2	-0.860926	0.127515	-6.75156	1.46e-11	1.52e-09
Ghi_A12G12141	307.734	2.67775	0.396635	6.75117	1.47e-11	1.52e-09
Ghi_A05G14026	196.006	2.41265	0.357696	6.74496	1.53e-11	1.58e-09
Ghi_A05G21731	422.318	3.57395	0.530088	6.74218	1.56e-11	1.61e-09
Ghi_A12G08601	37.2192	5.80002	0.862579	6.72404	1.77e-11	1.82e-09
Ghi_A05G10171	61.1203	2.20206	0.327946	6.71471	1.88e-11	1.94e-09
Ghi_D08G00246	274.461	-0.7447	0.110923	-6.71369	1.9e-11	1.95e-09
Ghi_A13G02601	253.564	-1.58751	0.236498	-6.71255	1.91e-11	1.96e-09
Ghi_D04G08711	44.9456	7.0609	1.0527	6.70744	1.98e-11	2.03e-09
Ghi_A11G09821	1229.36	1.02853	0.153369	6.70625	2e-11	2.04e-09
Ghi_D10G12636	160.747	-2.66051	0.396723	-6.70621	2e-11	2.04e-09
Ghi_A05G12306	93.9246	4.14107	0.618271	6.69783	2.12e-11	2.15e-09
Ghi_A07G12351	1046.71	0.708958	0.105863	6.69695	2.13e-11	2.16e-09
Ghi_D05G00866	642.629	4.33661	0.647751	6.69488	2.16e-11	2.19e-09
Ghi_A05G20981	58.9333	-8.00118	1.19634	-6.68803	2.26e-11	2.29e-09
Ghi_A06G00981	292.525	-2.55889	0.382834	-6.68406	2.32e-11	2.35e-09
Ghi_D09G04061	119.786	-2.23703	0.334799	-6.68171	2.36e-11	2.38e-09
Ghi_D09G04356	2122	-1.71852	0.257373	-6.67718	2.44e-11	2.45e-09
Ghi_A03G02881	22.3009	4.24467	0.635933	6.67471	2.48e-11	2.49e-09
Ghi_D08G12991	359.857	0.709141	0.106272	6.67289	2.51e-11	2.52e-09
Ghi_A09G11761	45.7338	-1.73001	0.259547	-6.66548	2.64e-11	2.64e-09
Ghi_A04G05211	223.494	-0.963738	0.144653	-6.6624	2.69e-11	2.69e-09
Ghi_D01G00711	26.3129	-3.79204	0.569651	-6.65678	2.8e-11	2.79e-09
Ghi_A13G01646	359.561	-1.02536	0.154075	-6.6549	2.83e-11	2.82e-09
Ghi_D13G12911	285.198	1.37411	0.206526	6.65345	2.86e-11	2.85e-09
Ghi_D05G14651	30.1644	-7.95394	1.19722	-6.64366	3.06e-11	3.03e-09
Ghi_D07G06341	45.9957	-6.99591	1.05298	-6.6439	3.05e-11	3.03e-09
Ghi_D06G07326	23.2802	4.91026	0.73939	6.64097	3.12e-11	3.08e-09
Ghi_A11G14711	262.06	2.94875	0.444312	6.63666	3.21e-11	3.17e-09
Ghi_D11G11286	48.1871	3.95284	0.595932	6.63304	3.29e-11	3.24e-09
Ghi_A03G01311	838.715	0.610304	0.0920459	6.63043	3.35e-11	3.29e-09
Ghi_D10G06506	45.6974	3.19197	0.48144	6.63006	3.36e-11	3.29e-09
Ghi_A05G16396	536.94	1.38114	0.208326	6.62969	3.36e-11	3.29e-09
Ghi_A03G09011	29.9931	5.29304	0.798465	6.62902	3.38e-11	3.3e-09
Ghi_A11G08816	147.128	-1.0537	0.159025	-6.62596	3.45e-11	3.37e-09
Ghi_D13G08211	93.9993	1.89981	0.287184	6.61528	3.71e-11	3.61e-09
Ghi_A03G12326	168.367	1.00456	0.152044	6.60702	3.92e-11	3.81e-09
Ghi_D04G02221	17.9053	-7.99273	1.21069	-6.60178	4.06e-11	3.94e-09
Ghi_D06G00651	784.891	0.591921	0.0896991	6.59896	4.14e-11	4.01e-09
Ghi_D13G09421	1298.59	-1.61797	0.2452	-6.59858	4.15e-11	4.02e-09
Ghi_D01G11676	55.2347	-8.01161	1.21577	-6.58973	4.41e-11	4.25e-09
Ghi_A05G02291	438.869	-0.76117	0.115527	-6.58866	4.44e-11	4.28e-09
Ghi_A04G07781	19.5883	4.18879	0.635837	6.58784	4.46e-11	4.29e-09
Ghi_A11G14741	168.281	3.22941	0.490303	6.58655	4.5e-11	4.32e-09
Ghi_A05G15841	284.788	2.90495	0.441073	6.58609	4.52e-11	4.33e-09
Ghi_D06G00466	409.266	-0.765444	0.116311	-6.581	4.67e-11	4.47e-09
Ghi_D05G13511	25.5725	-2.70299	0.411031	-6.57612	4.83e-11	4.61e-09
Ghi_A11G04631	61.3115	2.37056	0.360602	6.5739	4.9e-11	4.68e-09
Ghi_A12G12691	50.7611	-1.56317	0.237874	-6.5714	4.98e-11	4.75e-09
Ghi_D10G13141	85.5929	-2.29481	0.349293	-6.56986	5.04e-11	4.79e-09
Ghi_D05G14111	1295.03	-1.35478	0.206241	-6.5689	5.07e-11	4.81e-09
Ghi_D13G12201	2494.64	3.07487	0.468208	6.56732	5.12e-11	4.85e-09
Ghi_A06G02706	107.706	2.75645	0.419928	6.56409	5.24e-11	4.95e-09
Ghi_A10G03201	98.4199	-8.26675	1.26147	-6.55326	5.63e-11	5.31e-09
Ghi_D05G10811	121.426	1.75543	0.267994	6.55026	5.74e-11	5.41e-09
Ghi_A08G06846	19.7619	5.00359	0.764057	6.54871	5.8e-11	5.45e-09
Ghi_D11G17841	610.352	0.853828	0.130383	6.54862	5.81e-11	5.45e-09
Ghi_D13G11031	67.5112	3.19417	0.487831	6.5477	5.84e-11	5.48e-09
Ghi_A08G06761	49.1054	7.91902	1.2117	6.53544	6.34e-11	5.94e-09
Ghi_A06G01591	860.414	-1.68583	0.257971	-6.53496	6.36e-11	5.94e-09
Ghi_D01G10701	37.2815	-2.15652	0.330086	-6.5332	6.44e-11	6e-09
Ghi_A09G13126	83.3846	-2.20374	0.337467	-6.53023	6.57e-11	6.1e-09
Ghi_D09G08106	97.3461	-1.29515	0.198337	-6.53002	6.58e-11	6.1e-09
Ghi_D11G17881	328.463	-1.14183	0.174855	-6.53017	6.57e-11	6.1e-09
Ghi_D02G10076	841.059	-2.57164	0.393914	-6.52844	6.65e-11	6.16e-09
Ghi_D02G01056	25.4455	4.99001	0.764524	6.52695	6.71e-11	6.21e-09
Ghi_A05G03801	950.769	0.860116	0.131813	6.52529	6.79e-11	6.26e-09
Ghi_A10G10841	14.3097	-5.02804	0.770573	-6.52506	6.8e-11	6.26e-09
Ghi_D02G09391	19.5149	7.84215	1.20437	6.51139	7.45e-11	6.85e-09
Ghi_D11G05171	601.315	1.03527	0.159006	6.5109	7.47e-11	6.86e-09
Ghi_D10G09491	146.942	-0.894557	0.137408	-6.51022	7.5e-11	6.88e-09
Ghi_D10G13246	23.4855	-2.6824	0.412281	-6.50625	7.71e-11	7.05e-09
Ghi_A13G03046	54.5264	-3.09175	0.475302	-6.5048	7.78e-11	7.11e-09
Ghi_D03G09656	156.897	1.81078	0.278475	6.50247	7.9e-11	7.21e-09
Ghi_A09G12486	1900.81	2.29233	0.352842	6.49677	8.21e-11	7.47e-09
Ghi_A04G02001	108.354	-1.47751	0.227453	-6.49588	8.25e-11	7.51e-09
Ghi_A10G08806	2276.98	-0.694676	0.106986	-6.49313	8.41e-11	7.63e-09
Ghi_D07G05621	37.0064	-3.50639	0.540245	-6.49037	8.56e-11	7.76e-09
Ghi_A12G03286	36.9704	6.72356	1.0366	6.48614	8.81e-11	7.97e-09
Ghi_D10G08991	39.2866	-4.17282	0.643599	-6.48356	8.96e-11	8.08e-09
Ghi_D13G10566	105.298	-4.51344	0.696117	-6.48374	8.95e-11	8.08e-09
Ghi_D11G01941	41.7709	1.56388	0.241246	6.48252	9.02e-11	8.12e-09
Ghi_A11G16956	91.8341	2.13833	0.330478	6.47042	9.77e-11	8.78e-09
Ghi_A02G01081	1206.72	3.21188	0.496668	6.46687	1e-10	8.98e-09
Ghi_D07G02221	69.0643	-1.611	0.24933	-6.46133	1.04e-10	9.3e-09
Ghi_A05G20611	41.6245	-3.08799	0.478192	-6.45763	1.06e-10	9.51e-09
Ghi_A01G12201	829.474	-1.27213	0.197206	-6.45078	1.11e-10	9.9e-09
Ghi_A12G13316	27.3973	-3.63687	0.563752	-6.45119	1.11e-10	9.9e-09
Ghi_D07G10841	25.7923	-3.63063	0.562817	-6.45082	1.11e-10	9.9e-09
Ghi_D10G13071	216.554	-1.2303	0.190978	-6.44209	1.18e-10	1.05e-08
Ghi_A13G07546	40.3013	7.78901	1.20961	6.43928	1.2e-10	1.06e-08
Ghi_D13G00841	1087.98	1.70062	0.264234	6.43603	1.23e-10	1.09e-08
Ghi_A10G07831	338.983	0.849565	0.132024	6.43494	1.24e-10	1.09e-08
Ghi_D10G03541	108.812	-1.5896	0.247157	-6.43153	1.26e-10	1.12e-08
Ghi_D10G06941	53.1615	-1.46598	0.227999	-6.42978	1.28e-10	1.13e-08
Ghi_D08G12516	28.0001	3.41886	0.531918	6.42741	1.3e-10	1.14e-08
Ghi_D13G08221	42.8496	-2.21957	0.345455	-6.42508	1.32e-10	1.16e-08
Ghi_A12G12346	710.333	1.26897	0.197529	6.42421	1.33e-10	1.16e-08
Ghi_D06G05171	162.999	1.08278	0.16857	6.42331	1.33e-10	1.17e-08
Ghi_D05G14321	23007	-1.37992	0.215277	-6.41	1.46e-10	1.27e-08
Ghi_A12G08701	586.627	-1.29303	0.201733	-6.40964	1.46e-10	1.27e-08
Ghi_A03G08241	278.111	0.802357	0.125232	6.40695	1.48e-10	1.29e-08
Ghi_D01G00391	87.8985	-1.73208	0.270608	-6.40069	1.55e-10	1.35e-08
Ghi_D11G16201	1225.86	0.978574	0.152936	6.39859	1.57e-10	1.36e-08
Ghi_D06G07211	240.85	-0.848683	0.132649	-6.39796	1.57e-10	1.37e-08
Ghi_A03G03976	24.3359	-7.76749	1.21416	-6.39742	1.58e-10	1.37e-08
Ghi_D08G02381	29.21	-2.76175	0.43216	-6.39058	1.65e-10	1.43e-08
Ghi_D02G06431	187.089	-0.94086	0.147299	-6.38743	1.69e-10	1.46e-08
Ghi_D10G05151	43.0761	2.22869	0.349363	6.3793	1.78e-10	1.53e-08
Ghi_A01G12621	236.754	1.28721	0.20185	6.37705	1.81e-10	1.55e-08
Ghi_A03G04671	201.993	-1.84715	0.289779	-6.37436	1.84e-10	1.58e-08
Ghi_A06G00601	68.5731	-1.85586	0.291382	-6.36914	1.9e-10	1.63e-08
Ghi_A04G06416	36.0607	2.57395	0.404343	6.36577	1.94e-10	1.66e-08
Ghi_A06G08256	410.478	1.41126	0.221698	6.36569	1.94e-10	1.66e-08
Ghi_A11G16091	1374.34	-0.854583	0.134338	-6.36144	2e-10	1.71e-08
Ghi_D13G08191	85.1077	-8.89278	1.39819	-6.36022	2.01e-10	1.72e-08
Ghi_D04G08716	17.2617	-7.70275	1.21162	-6.35739	2.05e-10	1.75e-08
Ghi_A12G12151	50.3142	-2.32521	0.365878	-6.35514	2.08e-10	1.77e-08
Ghi_D07G12381	743.187	3.23815	0.509711	6.35291	2.11e-10	1.79e-08
Ghi_D09G01751	277.8	-1.42718	0.224663	-6.35251	2.12e-10	1.79e-08
Ghi_A08G08706	1351.34	-0.802854	0.126392	-6.3521	2.12e-10	1.8e-08
Ghi_D02G00816	39.6032	-5.69002	0.895788	-6.35197	2.13e-10	1.8e-08
Ghi_A08G15446	69.1923	-1.42312	0.224237	-6.34652	2.2e-10	1.86e-08
Ghi_D13G11371	310.189	2.74194	0.432334	6.34219	2.27e-10	1.91e-08
Ghi_A07G13841	744.118	2.47203	0.38985	6.34099	2.28e-10	1.92e-08
Ghi_A07G00231	78.77	-1.21851	0.1922	-6.33983	2.3e-10	1.93e-08
Ghi_A05G13626	69.5569	2.52894	0.398933	6.33926	2.31e-10	1.93e-08
Ghi_A12G03376	722.489	1.41269	0.222928	6.33698	2.34e-10	1.96e-08
Ghi_A07G01851	43.087	3.39307	0.535648	6.33451	2.38e-10	1.99e-08
Ghi_D05G04431	3531.45	2.87433	0.4539	6.33253	2.41e-10	2.01e-08
Ghi_D02G08086	69.1084	2.20334	0.348098	6.32964	2.46e-10	2.05e-08
Ghi_A12G08936	30.1069	-7.73801	1.22569	-6.31319	2.73e-10	2.27e-08
Ghi_D02G12666	135.625	2.28538	0.362781	6.29961	2.98e-10	2.48e-08
Ghi_D13G05426	93.6913	-2.24769	0.356817	-6.29927	2.99e-10	2.48e-08
Ghi_A11G09011	217.372	1.24408	0.197803	6.28948	3.19e-10	2.64e-08
Ghi_D11G08426	345.655	1.77567	0.282412	6.28752	3.23e-10	2.67e-08
Ghi_D01G06386	79.536	1.59812	0.254231	6.28608	3.26e-10	2.69e-08
Ghi_D09G09451	1019.98	-0.973176	0.154876	-6.28357	3.31e-10	2.73e-08
Ghi_D11G14601	523.742	0.83822	0.133449	6.28119	3.36e-10	2.76e-08
Ghi_D06G04091	216.81	-0.971541	0.154936	-6.27059	3.6e-10	2.96e-08
Ghi_D05G07776	344.558	-1.56296	0.249312	-6.26908	3.63e-10	2.98e-08
Ghi_D01G05691	298.014	1.36761	0.21855	6.25768	3.91e-10	3.2e-08
Ghi_D08G00211	27.4003	-4.76809	0.762282	-6.25501	3.97e-10	3.25e-08
Ghi_D09G08631	31.3546	5.0851	0.813341	6.25212	4.05e-10	3.31e-08
Ghi_A13G09091	530.159	2.63971	0.422308	6.25068	4.09e-10	3.33e-08
Ghi_A05G14261	238.173	1.08671	0.173871	6.25006	4.1e-10	3.34e-08
Ghi_D01G00906	313.526	0.703333	0.112578	6.24753	4.17e-10	3.39e-08
Ghi_A06G09211	44.1897	-7.47378	1.19749	-6.24123	4.34e-10	3.52e-08
Ghi_D07G10411	85.097	-1.33029	0.213263	-6.2378	4.44e-10	3.6e-08
Ghi_A06G00091	68.7308	1.91077	0.306604	6.23205	4.6e-10	3.72e-08
Ghi_A07G02226	40.0309	-3.08607	0.495202	-6.23194	4.61e-10	3.72e-08
Ghi_D11G16076	19.1805	-7.55235	1.21183	-6.23218	4.6e-10	3.72e-08
Ghi_A08G10141	1248.64	1.602	0.257102	6.23101	4.63e-10	3.73e-08
Ghi_D12G09336	2584.63	-0.869291	0.13964	-6.22521	4.81e-10	3.87e-08
Ghi_D06G03981	20.1585	-7.9769	1.28177	-6.22335	4.87e-10	3.91e-08
Ghi_D08G12016	2071.36	1.67648	0.269702	6.21604	5.1e-10	4.09e-08
Ghi_D03G09681	25.0088	3.2496	0.522907	6.21449	5.15e-10	4.13e-08
Ghi_A08G05931	87.308	-1.35806	0.218993	-6.20141	5.6e-10	4.48e-08
Ghi_A13G08401	113.219	-2.70108	0.435573	-6.20122	5.6e-10	4.48e-08
Ghi_D04G09271	109.791	1.33776	0.215737	6.2009	5.61e-10	4.48e-08
Ghi_D10G00476	563.198	-1.09969	0.177354	-6.20054	5.63e-10	4.48e-08
Ghi_A06G07446	32.4348	2.62788	0.42435	6.19273	5.91e-10	4.7e-08
Ghi_D12G00286	30.7883	-7.48532	1.20893	-6.19168	5.95e-10	4.73e-08
Ghi_D11G16226	31.2372	6.47122	1.04532	6.19065	5.99e-10	4.75e-08
Ghi_A03G09606	453.458	2.29287	0.370513	6.18836	6.08e-10	4.81e-08
Ghi_D09G10551	247.357	-3.79436	0.613173	-6.18807	6.09e-10	4.82e-08
Ghi_A05G10086	367.356	2.6831	0.433667	6.18702	6.13e-10	4.84e-08
Ghi_A13G11091	86.7596	2.22301	0.359493	6.18374	6.26e-10	4.94e-08
Ghi_D09G08031	93.4675	-2.945	0.476544	-6.17991	6.41e-10	5.05e-08
Ghi_A08G06356	67.528	-2.78013	0.450235	-6.17483	6.62e-10	5.21e-08
Ghi_D11G05921	53.3164	-3.27632	0.530715	-6.17342	6.68e-10	5.25e-08
Ghi_D13G02856	147.658	-3.05678	0.495198	-6.17284	6.71e-10	5.26e-08
Ghi_A09G01026	16.1007	-4.19654	0.680021	-6.1712	6.78e-10	5.31e-08
Ghi_A10G14636	209.983	1.33292	0.216088	6.1684	6.9e-10	5.39e-08
Ghi_D11G08441	828.192	-0.95444	0.154735	-6.16821	6.91e-10	5.39e-08
Ghi_A05G12821	285.165	1.43787	0.233128	6.1677	6.93e-10	5.4e-08
Ghi_A03G09371	1366.12	0.966199	0.156695	6.16611	7e-10	5.45e-08
Ghi_D05G13881	329.755	2.14227	0.347554	6.16385	7.1e-10	5.52e-08
Ghi_D07G13076	99.6044	-1.70182	0.276149	-6.16269	7.15e-10	5.55e-08
Ghi_D05G14826	49.881	3.05627	0.495961	6.16231	7.17e-10	5.56e-08
Ghi_D11G17831	724.718	0.741655	0.120375	6.16122	7.22e-10	5.59e-08
Ghi_D04G05871	105.852	-2.37893	0.386199	-6.15986	7.28e-10	5.62e-08
Ghi_D08G10341	22.5858	-7.56623	1.22835	-6.15964	7.29e-10	5.62e-08
Ghi_D09G08061	48.1983	-1.98047	0.321501	-6.16007	7.27e-10	5.62e-08
Ghi_A08G11516	59.6451	3.01953	0.490385	6.15746	7.39e-10	5.69e-08
Ghi_A05G01511	86.2126	-2.03617	0.330734	-6.15652	7.44e-10	5.71e-08
Ghi_D11G06161	255.172	-1.11952	0.181986	-6.15167	7.67e-10	5.88e-08
Ghi_A13G13186	48.6459	2.72771	0.444008	6.14338	8.08e-10	6.19e-08
Ghi_D11G04001	337.078	-1.23738	0.201479	-6.14148	8.18e-10	6.26e-08
Ghi_A03G08201	22.4361	-3.02365	0.492515	-6.13921	8.29e-10	6.33e-08
Ghi_D04G08936	147.582	-0.987145	0.160797	-6.13909	8.3e-10	6.33e-08
Ghi_A04G07176	345.154	-2.23197	0.363785	-6.13539	8.49e-10	6.47e-08
Ghi_D06G04106	280.95	-2.19785	0.358372	-6.13288	8.63e-10	6.57e-08
Ghi_A02G06121	135.741	1.83949	0.300453	6.12241	9.22e-10	7e-08
Ghi_A13G08636	39.4857	-3.2595	0.532413	-6.12212	9.23e-10	7.01e-08
Ghi_A10G03331	33.9626	-2.40067	0.392328	-6.11903	9.41e-10	7.13e-08
Ghi_A09G00951	41.855	1.82426	0.298212	6.11734	9.51e-10	7.2e-08
Ghi_D11G08226	339.416	1.81625	0.297071	6.11387	9.72e-10	7.35e-08
Ghi_A09G04331	319.413	-1.45936	0.239109	-6.10333	1.04e-09	7.84e-08
Ghi_D05G13786	37.4039	2.077	0.340317	6.10313	1.04e-09	7.84e-08
Ghi_A13G06361	984.058	1.19281	0.195461	6.10258	1.04e-09	7.85e-08
Ghi_D09G02166	92.5461	2.06244	0.337977	6.10231	1.05e-09	7.86e-08
Ghi_D01G01756	19.1391	-3.87247	0.635023	-6.09816	1.07e-09	8.04e-08
Ghi_D10G06456	2887.45	-0.663216	0.108757	-6.09816	1.07e-09	8.04e-08
Ghi_D12G08866	48.8309	1.93675	0.317689	6.09637	1.09e-09	8.12e-08
Ghi_D06G08346	196.272	1.22718	0.20137	6.09417	1.1e-09	8.22e-08
Ghi_A12G11096	21.8631	-3.4587	0.567841	-6.09097	1.12e-09	8.38e-08
Ghi_A02G00121	77.2735	-2.1345	0.350652	-6.08723	1.15e-09	8.56e-08
Ghi_A03G03556	23.2083	2.67428	0.439364	6.0867	1.15e-09	8.58e-08
Ghi_A13G01176	18.6433	-7.46141	1.22603	-6.08584	1.16e-09	8.61e-08
Ghi_D13G02336	119.556	1.40608	0.231098	6.08434	1.17e-09	8.68e-08
Ghi_A12G12986	366.564	-1.42659	0.234499	-6.08359	1.18e-09	8.71e-08
Ghi_A05G00451	287.076	1.12486	0.184925	6.08277	1.18e-09	8.74e-08
Ghi_D04G10456	952.86	-0.702155	0.115512	-6.07861	1.21e-09	8.96e-08
Ghi_D05G10716	494.538	-1.3161	0.216589	-6.0765	1.23e-09	9.07e-08
Ghi_D02G02346	642.288	-0.459482	0.0759054	-6.05335	1.42e-09	1.05e-07
Ghi_D13G01311	99.5326	1.53221	0.253281	6.04944	1.45e-09	1.07e-07
Ghi_D04G08636	254.302	-1.15049	0.190314	-6.04521	1.49e-09	1.1e-07
Ghi_D01G12146	19.8707	-7.36936	1.21919	-6.04446	1.5e-09	1.1e-07
Ghi_D02G08881	326.066	-1.3435	0.222337	-6.04263	1.52e-09	1.11e-07
Ghi_D04G03981	23.7477	-3.12958	0.518072	-6.04081	1.53e-09	1.12e-07
Ghi_D11G17826	231.312	0.994053	0.164564	6.04052	1.54e-09	1.12e-07
Ghi_A09G02031	144.735	-1.06834	0.176972	-6.03676	1.57e-09	1.15e-07
Ghi_A09G03991	28.8128	7.69106	1.27673	6.02404	1.7e-09	1.24e-07
Ghi_D02G11316	162.059	1.47008	0.244103	6.02238	1.72e-09	1.25e-07
Ghi_A05G19921	64.2937	3.34587	0.555743	6.02054	1.74e-09	1.26e-07
Ghi_A01G06251	138.846	2.07773	0.345294	6.01727	1.77e-09	1.29e-07
Ghi_A09G09641	1013.45	1.81716	0.301984	6.01742	1.77e-09	1.29e-07
Ghi_D09G07121	890.086	-1.0453	0.173718	-6.01724	1.77e-09	1.29e-07
Ghi_D04G03466	138.365	0.976438	0.162473	6.00983	1.86e-09	1.34e-07
Ghi_D09G00996	1319.15	-0.981059	0.163319	-6.007	1.89e-09	1.37e-07
Ghi_D05G09126	468.221	1.99451	0.33218	6.0043	1.92e-09	1.39e-07
Ghi_D07G12971	478.644	3.16895	0.528056	6.00117	1.96e-09	1.41e-07
Ghi_D06G07191	168.783	-1.02167	0.17027	-6.00031	1.97e-09	1.42e-07
Ghi_D10G03666	316.512	0.976418	0.162781	5.99837	1.99e-09	1.43e-07
Ghi_A09G07576	142.569	-1.88043	0.313543	-5.99735	2.01e-09	1.44e-07
Ghi_A09G08346	582.531	-0.79187	0.132048	-5.99685	2.01e-09	1.44e-07
Ghi_A08G09781	36.6713	-1.85993	0.310346	-5.99308	2.06e-09	1.47e-07
Ghi_A08G11786	760.866	-0.938512	0.156607	-5.99279	2.06e-09	1.47e-07
Ghi_A11G16856	167.135	-2.07005	0.345419	-5.99287	2.06e-09	1.47e-07
Ghi_A09G12441	47.4597	-1.81416	0.302765	-5.99197	2.07e-09	1.48e-07
Ghi_A02G01991	465.559	1.51781	0.25339	5.99002	2.1e-09	1.49e-07
Ghi_A12G05951	2482.61	2.1053	0.35148	5.98983	2.1e-09	1.49e-07
Ghi_D02G08066	729.484	1.43412	0.239731	5.9822	2.2e-09	1.56e-07
Ghi_A03G00706	320.318	-0.752515	0.125855	-5.97924	2.24e-09	1.59e-07
Ghi_D06G02186	286.516	1.06484	0.178163	5.97679	2.28e-09	1.61e-07
Ghi_D11G02666	258.226	1.96311	0.328483	5.97628	2.28e-09	1.62e-07
Ghi_D02G10866	86.7854	3.45931	0.578942	5.97523	2.3e-09	1.62e-07
Ghi_D04G07251	2480.73	0.822369	0.137667	5.97361	2.32e-09	1.64e-07
Ghi_A07G01511	7306.35	2.20755	0.369708	5.97108	2.36e-09	1.66e-07
Ghi_A04G01536	276.065	1.5282	0.256012	5.96925	2.38e-09	1.68e-07
Ghi_D03G07176	18.5693	-4.02346	0.674148	-5.96822	2.4e-09	1.69e-07
Ghi_D08G03071	27.3778	-2.66936	0.447354	-5.967	2.42e-09	1.7e-07
Ghi_A08G04676	146.029	-2.3375	0.391897	-5.96458	2.45e-09	1.72e-07
Ghi_D05G10846	891.843	0.58996	0.09893	5.9634	2.47e-09	1.73e-07
Ghi_D10G03516	120.304	-1.19608	0.200591	-5.96276	2.48e-09	1.73e-07
Ghi_D11G17816	845.14	1.04461	0.175216	5.96181	2.49e-09	1.74e-07
Ghi_A07G05241	26.4758	-2.09429	0.352104	-5.94792	2.72e-09	1.89e-07
Ghi_D10G10671	146.945	3.3723	0.566982	5.94782	2.72e-09	1.89e-07
Ghi_D05G14821	32.2278	7.48523	1.25874	5.9466	2.74e-09	1.91e-07
Ghi_A06G09506	104.519	-4.95269	0.833112	-5.94481	2.77e-09	1.92e-07
Ghi_D01G11116	330.545	2.86385	0.481907	5.94274	2.8e-09	1.94e-07
Ghi_D07G01331	16.4983	-7.02033	1.1813	-5.94288	2.8e-09	1.94e-07
Ghi_D09G05756	404.875	1.72873	0.291004	5.94058	2.84e-09	1.97e-07
Ghi_D09G02081	206.057	0.886936	0.149358	5.93833	2.88e-09	1.99e-07
Ghi_A05G21526	923.923	-2.06614	0.347948	-5.93806	2.88e-09	1.99e-07
Ghi_A06G10551	252.492	-0.736758	0.124111	-5.93626	2.92e-09	2.01e-07
Ghi_A01G11776	59.6862	6.91909	1.16569	5.93563	2.93e-09	2.02e-07
Ghi_D05G10661	279.578	-0.813851	0.137144	-5.93427	2.95e-09	2.03e-07
Ghi_A03G09166	431.327	-1.04388	0.17602	-5.93047	3.02e-09	2.08e-07
Ghi_D05G14531	164.011	-1.83217	0.308986	-5.92963	3.04e-09	2.08e-07
Ghi_D06G11906	53.2883	1.8985	0.320293	5.9274	3.08e-09	2.11e-07
Ghi_A05G04916	180.823	0.928274	0.156695	5.92409	3.14e-09	2.15e-07
Ghi_A09G03656	5152.5	1.39928	0.236198	5.92419	3.14e-09	2.15e-07
Ghi_A11G10396	557.835	2.74881	0.464162	5.9221	3.18e-09	2.17e-07
Ghi_D09G03386	3756.12	1.61406	0.272633	5.92027	3.21e-09	2.19e-07
Ghi_A10G10011	65.9137	2.64495	0.446855	5.91903	3.24e-09	2.2e-07
Ghi_D10G09921	1372.25	-5.4367	0.918514	-5.91901	3.24e-09	2.2e-07
Ghi_A07G13341	155.112	-2.04781	0.346193	-5.91521	3.31e-09	2.25e-07
Ghi_D12G12146	99.2565	-1.3165	0.222727	-5.91082	3.4e-09	2.31e-07
Ghi_A08G03721	1169.63	-2.08604	0.353005	-5.90939	3.43e-09	2.33e-07
Ghi_A05G23106	5807.73	1.97939	0.335015	5.90836	3.46e-09	2.34e-07
Ghi_A12G12561	677.249	-1.17669	0.199211	-5.90679	3.49e-09	2.36e-07
Ghi_A07G07536	240.054	-1.87275	0.317065	-5.90653	3.49e-09	2.36e-07
Ghi_A01G01751	18.3775	-4.4816	0.758839	-5.90587	3.51e-09	2.36e-07
Ghi_D06G01831	541.011	2.23573	0.378567	5.90577	3.51e-09	2.36e-07
Ghi_A02G02651	198.049	0.800496	0.135644	5.90145	3.6e-09	2.42e-07
Ghi_D01G12191	1474.17	-0.495795	0.084022	-5.90078	3.62e-09	2.43e-07
Ghi_D05G10966	292.608	0.597383	0.101281	5.89828	3.67e-09	2.46e-07
Ghi_D04G02381	101.197	4.94598	0.838921	5.89564	3.73e-09	2.5e-07
Ghi_D04G05946	20.6108	-2.4568	0.416763	-5.89496	3.75e-09	2.51e-07
Ghi_A06G12956	21.5546	-7.26004	1.23187	-5.8935	3.78e-09	2.53e-07
Ghi_D07G10416	61.9529	-1.88589	0.320084	-5.89187	3.82e-09	2.55e-07
Ghi_A11G16791	807.221	0.928396	0.157623	5.88999	3.86e-09	2.58e-07
Ghi_D04G10476	16.8471	-6.14293	1.04298	-5.88981	3.87e-09	2.58e-07
Ghi_D02G10311	85.7084	-2.51303	0.426696	-5.8895	3.87e-09	2.58e-07
Ghi_D06G11331	1510.1	0.602739	0.10239	5.88668	3.94e-09	2.62e-07
Ghi_D13G03091	928.254	-1.08717	0.184718	-5.88555	3.97e-09	2.63e-07
Ghi_D11G07671	195.88	1.88586	0.320554	5.88312	4.03e-09	2.67e-07
Ghi_A01G11871	218.669	2.77995	0.472657	5.88154	4.06e-09	2.69e-07
Ghi_A11G12101	318.194	-1.80885	0.307726	-5.87812	4.15e-09	2.74e-07
Ghi_A02G09941	1381.5	-0.475188	0.0808614	-5.87658	4.19e-09	2.77e-07
Ghi_A06G09101	37.3509	3.18783	0.542682	5.8742	4.25e-09	2.8e-07
Ghi_D11G00726	357.029	-0.736826	0.125485	-5.8718	4.31e-09	2.84e-07
Ghi_A11G03406	47.9956	3.92122	0.668337	5.86713	4.43e-09	2.92e-07
Ghi_D04G08041	13.2802	-7.3102	1.24631	-5.86549	4.48e-09	2.94e-07
Ghi_A01G12266	1040.13	-0.964255	0.164429	-5.86425	4.51e-09	2.96e-07
Ghi_D03G08071	520.403	-1.06143	0.180999	-5.86432	4.51e-09	2.96e-07
Ghi_D05G14121	309.75	-1.68183	0.286848	-5.86314	4.54e-09	2.97e-07
Ghi_D07G12681	3973.26	1.81543	0.309813	5.85976	4.64e-09	3.03e-07
Ghi_D10G00886	1134.82	2.74075	0.467989	5.85643	4.73e-09	3.09e-07
Ghi_A11G02666	203.301	1.73064	0.295536	5.85592	4.74e-09	3.1e-07
Ghi_A02G04156	21.4531	-5.09813	0.871523	-5.84967	4.93e-09	3.21e-07
Ghi_A05G15531	14.2829	-7.1388	1.22073	-5.84798	4.98e-09	3.24e-07
Ghi_D13G12016	18.3472	2.93561	0.502062	5.84709	5e-09	3.25e-07
Ghi_D12G09086	20.6149	-7.39387	1.26614	-5.8397	5.23e-09	3.4e-07
Ghi_A08G14096	1277.23	-0.849679	0.145547	-5.83783	5.29e-09	3.43e-07
Ghi_A07G01841	27.9862	-6.96722	1.19371	-5.83661	5.33e-09	3.45e-07
Ghi_A09G04341	333.627	1.26476	0.216757	5.83493	5.38e-09	3.48e-07
Ghi_A13G03026	19.4416	-3.73449	0.640378	-5.8317	5.49e-09	3.55e-07
Ghi_D12G13356	62.1899	1.574	0.269982	5.83001	5.54e-09	3.58e-07
Ghi_D05G11016	2536.71	-0.522175	0.0895705	-5.82977	5.55e-09	3.58e-07
Ghi_D06G10176	345.493	2.12613	0.364971	5.82547	5.7e-09	3.67e-07
Ghi_A01G02676	14.0461	-7.11337	1.22132	-5.82434	5.73e-09	3.69e-07
Ghi_D06G01401	27.7753	2.59752	0.446152	5.82204	5.81e-09	3.73e-07
Ghi_D13G01006	273.993	2.76172	0.474369	5.82189	5.82e-09	3.73e-07
Ghi_A07G12636	191.392	1.5053	0.258698	5.81876	5.93e-09	3.8e-07
Ghi_D04G00516	140.409	2.25694	0.387994	5.81696	5.99e-09	3.84e-07
Ghi_A08G11066	99.7474	2.42687	0.41742	5.81397	6.1e-09	3.9e-07
Ghi_D01G03131	539.738	1.37077	0.235876	5.81141	6.19e-09	3.95e-07
Ghi_D05G13876	68.0223	2.26925	0.390468	5.81162	6.19e-09	3.95e-07
Ghi_D06G01276	162.121	-0.822146	0.14147	-5.81146	6.19e-09	3.95e-07
Ghi_D10G03456	2836.55	1.27563	0.219533	5.81065	6.22e-09	3.96e-07
Ghi_A10G10821	1246.32	-2.12695	0.366199	-5.80817	6.32e-09	4.02e-07
Ghi_D09G09271	160.155	-0.958597	0.165082	-5.8068	6.37e-09	4.04e-07
Ghi_D05G06606	78.5068	4.20476	0.724439	5.80416	6.47e-09	4.1e-07
Ghi_A12G10236	487.246	-1.15067	0.198289	-5.80301	6.51e-09	4.13e-07
Ghi_A05G07721	23.6279	-2.68976	0.463568	-5.80229	6.54e-09	4.14e-07
Ghi_A10G02886	299.231	0.834253	0.143843	5.79975	6.64e-09	4.2e-07
Ghi_A05G05516	161.231	2.23258	0.385224	5.79553	6.81e-09	4.3e-07
Ghi_D09G06926	20.791	-3.21909	0.555791	-5.7919	6.96e-09	4.39e-07
Ghi_A10G11666	1209.52	1.99873	0.345249	5.78923	7.07e-09	4.45e-07
Ghi_A04G04831	2478.94	1.80185	0.311287	5.7884	7.11e-09	4.47e-07
Ghi_A13G01336	380.084	1.01841	0.175952	5.788	7.12e-09	4.48e-07
Ghi_A07G12426	43.0666	2.64715	0.457536	5.78567	7.22e-09	4.53e-07
Ghi_A03G01331	1416.75	0.557793	0.0964987	5.78031	7.46e-09	4.67e-07
Ghi_D02G05876	20.3656	5.18405	0.896816	5.7805	7.45e-09	4.67e-07
Ghi_A06G01506	23.785	3.28356	0.568314	5.77772	7.57e-09	4.74e-07
Ghi_A01G04986	85.5618	-1.89832	0.328605	-5.77691	7.61e-09	4.75e-07
Ghi_A08G14046	223.994	1.09588	0.189725	5.77616	7.64e-09	4.77e-07
Ghi_A03G08706	12.9158	-7.07343	1.22599	-5.76958	7.95e-09	4.95e-07
Ghi_A07G13411	372.229	-0.829778	0.143844	-5.76858	7.99e-09	4.98e-07
Ghi_A03G04746	36.6499	-7.99204	1.38576	-5.76726	8.06e-09	5.01e-07
Ghi_A02G10161	744.064	-1.60976	0.279209	-5.76542	8.15e-09	5.06e-07
Ghi_A11G16941	219.16	3.6893	0.639938	5.76509	8.16e-09	5.07e-07
Ghi_D11G13251	589.429	1.73831	0.301898	5.75794	8.51e-09	5.28e-07
Ghi_A04G00121	218.781	-1.29339	0.224844	-5.75239	8.8e-09	5.45e-07
Ghi_A03G03216	635.926	1.8424	0.320458	5.74927	8.96e-09	5.54e-07
Ghi_D08G08901	24.0368	-7.64779	1.33059	-5.74768	9.05e-09	5.59e-07
Ghi_A08G04886	10.3104	7.43031	1.29288	5.74709	9.08e-09	5.6e-07
Ghi_D05G13851	51.8505	-1.94343	0.338564	-5.74023	9.45e-09	5.83e-07
Ghi_D07G03111	24245.3	-1.73589	0.302613	-5.73634	9.67e-09	5.96e-07
Ghi_D13G04896	304.466	-1.30764	0.228271	-5.72846	1.01e-08	6.23e-07
Ghi_A04G02006	38.9202	-1.99327	0.348132	-5.72561	1.03e-08	6.33e-07
Ghi_D05G10536	528.498	0.897772	0.156815	5.72506	1.03e-08	6.35e-07
Ghi_A05G10201	134.123	1.57115	0.274471	5.72428	1.04e-08	6.37e-07
Ghi_A05G03551	202.674	1.57216	0.27482	5.72069	1.06e-08	6.5e-07
Ghi_A04G07186	25.0375	5.46761	0.955957	5.71951	1.07e-08	6.53e-07
Ghi_A08G09181	523.922	-0.92652	0.161995	-5.71943	1.07e-08	6.53e-07
Ghi_A06G01351	108.197	-1.50149	0.262577	-5.71827	1.08e-08	6.57e-07
Ghi_D12G15141	566.674	1.53068	0.267803	5.71569	1.09e-08	6.66e-07
Ghi_A11G16016	28.75	6.23767	1.09167	5.7139	1.1e-08	6.72e-07
Ghi_A10G00201	18.2667	-4.16822	0.729513	-5.7137	1.11e-08	6.72e-07
Ghi_D05G02371	460.019	-1.04728	0.183309	-5.7132	1.11e-08	6.74e-07
Ghi_D08G05001	60.4876	-1.68607	0.295265	-5.71037	1.13e-08	6.84e-07
Ghi_D12G10841	228.315	-0.713695	0.125014	-5.70893	1.14e-08	6.89e-07
Ghi_A13G11881	681.773	1.01925	0.178636	5.70572	1.16e-08	7.01e-07
Ghi_D13G12081	30.2349	-1.7963	0.314914	-5.70409	1.17e-08	7.07e-07
Ghi_A13G01396	26.964	-2.80938	0.492583	-5.70337	1.17e-08	7.1e-07
Ghi_A03G05751	236.931	-0.811331	0.142309	-5.70118	1.19e-08	7.18e-07
Ghi_D11G00681	25.7399	-2.15171	0.377731	-5.69641	1.22e-08	7.38e-07
Ghi_A08G13106	456.325	0.678349	0.119116	5.69487	1.23e-08	7.43e-07
Ghi_A11G09271	159.351	-1.08768	0.190988	-5.69503	1.23e-08	7.43e-07
Ghi_A04G01821	42.7587	2.31984	0.407639	5.69093	1.26e-08	7.59e-07
Ghi_A08G13836	10.2841	7.03296	1.23617	5.68932	1.28e-08	7.66e-07
Ghi_D06G02131	123.435	-0.869546	0.152885	-5.68757	1.29e-08	7.73e-07
Ghi_A02G01771	723.68	-0.482691	0.0849542	-5.68178	1.33e-08	7.98e-07
Ghi_A05G21516	837.277	2.03395	0.357995	5.6815	1.34e-08	7.99e-07
Ghi_A03G12481	36.8054	2.58434	0.455164	5.67783	1.36e-08	8.15e-07
Ghi_A07G02456	1097.4	-0.927774	0.163432	-5.67682	1.37e-08	8.19e-07
Ghi_A10G14156	363.633	1.78372	0.314542	5.67083	1.42e-08	8.47e-07
Ghi_A12G11101	2402.28	-1.32354	0.233465	-5.6691	1.44e-08	8.55e-07
Ghi_A12G12891	51.8948	2.87242	0.506802	5.66774	1.45e-08	8.61e-07
Ghi_D08G00276	88.0876	-2.60465	0.459719	-5.66575	1.46e-08	8.7e-07
Ghi_D08G04226	338.099	-0.958705	0.169218	-5.66549	1.47e-08	8.7e-07
Ghi_D03G04316	12.6459	-6.95404	1.22774	-5.66409	1.48e-08	8.76e-07
Ghi_D06G01296	17.078	-6.92742	1.22315	-5.66357	1.48e-08	8.78e-07
Ghi_D12G10946	1042.41	-0.930127	0.164311	-5.66076	1.51e-08	8.92e-07
Ghi_A03G13406	1031.9	-0.820081	0.144913	-5.65913	1.52e-08	8.99e-07
Ghi_A02G09271	8.56402	-7.27547	1.28634	-5.65593	1.55e-08	9.14e-07
Ghi_A09G11671	1633.57	-0.81161	0.143497	-5.65593	1.55e-08	9.14e-07
Ghi_D13G13501	30.8943	1.92375	0.340149	5.6556	1.55e-08	9.15e-07
Ghi_A10G08651	260.442	-1.70237	0.301079	-5.65422	1.57e-08	9.21e-07
Ghi_D09G10976	1510.86	-1.23059	0.217782	-5.65054	1.6e-08	9.4e-07
Ghi_A10G01206	1074.14	0.786948	0.139379	5.6461	1.64e-08	9.64e-07
Ghi_A06G09201	86.0753	-2.81166	0.498221	-5.6434	1.67e-08	9.78e-07
Ghi_A08G04331	94.5298	-1.10532	0.195871	-5.6431	1.67e-08	9.79e-07
Ghi_D13G04386	20.5065	-2.93745	0.520768	-5.64062	1.69e-08	9.92e-07
Ghi_A06G00606	420.274	-3.00075	0.532134	-5.63909	1.71e-08	1e-06
Ghi_A06G11236	14.3118	-4.92434	0.873341	-5.63851	1.72e-08	1e-06
Ghi_D11G05946	109.42	1.62517	0.288225	5.63854	1.71e-08	1e-06
Ghi_A13G03551	689.057	-0.737633	0.130891	-5.63548	1.75e-08	1.02e-06
Ghi_A03G10661	203.935	2.89035	0.513197	5.63204	1.78e-08	1.03e-06
Ghi_A11G08656	78.5968	-1.29135	0.229287	-5.63203	1.78e-08	1.03e-06
Ghi_D06G03326	1447.75	1.07336	0.19058	5.63206	1.78e-08	1.03e-06
Ghi_D12G05321	54.7568	1.62437	0.288466	5.63107	1.79e-08	1.04e-06
Ghi_D10G03106	57.8524	2.51641	0.447088	5.62843	1.82e-08	1.05e-06
Ghi_A04G05166	185.363	-1.61372	0.286968	-5.62335	1.87e-08	1.08e-06
Ghi_A07G02221	10.3813	-3.87637	0.689371	-5.62306	1.88e-08	1.09e-06
Ghi_A11G00826	769.624	-1.33876	0.238097	-5.62275	1.88e-08	1.09e-06
Ghi_A02G02011	1261.05	-0.65125	0.115832	-5.62234	1.88e-08	1.09e-06
Ghi_D05G13616	19.5345	4.92653	0.876291	5.62203	1.89e-08	1.09e-06
Ghi_A08G01341	213.091	-1.68935	0.30051	-5.62163	1.89e-08	1.09e-06
Ghi_D13G07131	23.2836	-4.26283	0.758294	-5.6216	1.89e-08	1.09e-06
Ghi_D01G06901	553.107	0.609703	0.108467	5.62108	1.9e-08	1.09e-06
Ghi_A01G08516	61.1633	2.15093	0.382668	5.62088	1.9e-08	1.09e-06
Ghi_A12G13866	428.245	-0.952927	0.169589	-5.61903	1.92e-08	1.1e-06
Ghi_D11G00751	308.301	1.27356	0.226668	5.61864	1.92e-08	1.1e-06
Ghi_A07G12611	33.7641	1.62158	0.288673	5.61735	1.94e-08	1.11e-06
Ghi_D04G10786	50.4362	-3.36571	0.599359	-5.61551	1.96e-08	1.12e-06
Ghi_A03G11346	137.481	2.61545	0.465809	5.61486	1.97e-08	1.12e-06
Ghi_D10G10571	488.766	1.51769	0.270341	5.614	1.98e-08	1.13e-06
Ghi_A11G01236	220.675	-2.09118	0.372517	-5.61365	1.98e-08	1.13e-06
Ghi_D13G06581	286.085	1.27208	0.226696	5.61137	2.01e-08	1.14e-06
Ghi_A02G00211	60.4023	2.93876	0.523769	5.61078	2.01e-08	1.15e-06
Ghi_A11G07611	926.732	-1.30505	0.232613	-5.61041	2.02e-08	1.15e-06
Ghi_D04G02926	475.341	0.981915	0.175251	5.60291	2.11e-08	1.2e-06
Ghi_D13G09376	206.019	-0.905182	0.161629	-5.60037	2.14e-08	1.21e-06
Ghi_D02G08091	133.268	1.97782	0.353187	5.59992	2.14e-08	1.21e-06
Ghi_D13G01271	22.1651	-3.26925	0.583814	-5.59981	2.15e-08	1.21e-06
Ghi_A08G12646	792.242	2.47872	0.442715	5.59892	2.16e-08	1.22e-06
Ghi_A01G10716	336.347	1.77503	0.31706	5.59842	2.16e-08	1.22e-06
Ghi_D08G14196	406.893	-1.24789	0.223028	-5.59524	2.2e-08	1.24e-06
Ghi_D07G02791	390.653	2.0266	0.362262	5.5943	2.22e-08	1.25e-06
Ghi_D04G05956	55.0401	1.24391	0.222411	5.59285	2.23e-08	1.26e-06
Ghi_D12G16161	93.3861	0.997469	0.178343	5.59299	2.23e-08	1.26e-06
Ghi_D05G03526	9248.43	-1.01308	0.181234	-5.5899	2.27e-08	1.28e-06
Ghi_D07G11616	102.18	1.63455	0.292552	5.58722	2.31e-08	1.3e-06
Ghi_A13G00156	2847.09	0.753573	0.134902	5.58609	2.32e-08	1.3e-06
Ghi_D10G08186	1967.98	-0.970299	0.173723	-5.58532	2.33e-08	1.31e-06
Ghi_D11G07731	98.8792	-1.78894	0.320749	-5.57741	2.44e-08	1.37e-06
Ghi_A13G05671	97.1608	1.56461	0.280546	5.57702	2.45e-08	1.37e-06
Ghi_A05G23491	2164.75	1.28778	0.23094	5.57625	2.46e-08	1.37e-06
Ghi_D08G07216	264.348	-0.934093	0.167547	-5.57511	2.47e-08	1.38e-06
Ghi_D02G03311	1013.74	0.466076	0.0836305	5.57304	2.5e-08	1.4e-06
Ghi_D05G07236	20.4994	-2.57231	0.461753	-5.57075	2.54e-08	1.41e-06
Ghi_D01G07866	1213.01	-1.87551	0.336682	-5.57056	2.54e-08	1.41e-06
Ghi_D03G01131	19.7198	4.0336	0.724155	5.57007	2.55e-08	1.41e-06
Ghi_A13G08911	225.201	1.06517	0.191373	5.5659	2.61e-08	1.45e-06
Ghi_D05G05226	94.2324	4.08787	0.734826	5.56304	2.65e-08	1.47e-06
Ghi_D05G11751	237.928	0.623865	0.112148	5.56286	2.65e-08	1.47e-06
Ghi_D02G00796	25.6874	-5.96556	1.07292	-5.56014	2.7e-08	1.49e-06
Ghi_A13G06731	1779.25	-0.786208	0.141417	-5.55949	2.71e-08	1.5e-06
Ghi_D11G17836	528.503	0.635817	0.114391	5.55827	2.72e-08	1.5e-06
Ghi_D06G11186	19.6897	6.77513	1.21936	5.55629	2.76e-08	1.52e-06
Ghi_D08G11226	37.1647	-3.02184	0.54386	-5.55628	2.76e-08	1.52e-06
Ghi_D10G07031	51.707	-1.85108	0.333138	-5.55651	2.75e-08	1.52e-06
Ghi_A07G11881	712.952	1.59146	0.286558	5.55369	2.8e-08	1.54e-06
Ghi_A13G08746	60.7819	2.91865	0.525637	5.55259	2.81e-08	1.55e-06
Ghi_A03G13491	75.4689	2.63238	0.474169	5.55155	2.83e-08	1.55e-06
Ghi_D01G10821	51.2408	2.5172	0.453509	5.55048	2.85e-08	1.56e-06
Ghi_D05G00341	255.572	0.84713	0.152722	5.54687	2.91e-08	1.59e-06
Ghi_D04G06511	4030.95	1.69487	0.305585	5.54632	2.92e-08	1.6e-06
Ghi_D04G07821	107.123	-2.21173	0.398898	-5.54461	2.95e-08	1.61e-06
Ghi_A10G11201	592.384	1.97975	0.357113	5.54377	2.96e-08	1.62e-06
Ghi_A10G02476	143.291	1.04671	0.188871	5.54194	2.99e-08	1.63e-06
Ghi_A05G20561	711.32	-1.00937	0.182167	-5.54093	3.01e-08	1.64e-06
Ghi_A02G02806	520.782	2.14305	0.386882	5.53929	3.04e-08	1.65e-06
Ghi_D12G12806	388.236	0.842427	0.152213	5.53454	3.12e-08	1.7e-06
Ghi_D11G06686	81.0887	1.11582	0.201694	5.53226	3.16e-08	1.72e-06
Ghi_D05G14576	185.166	-1.04874	0.189657	-5.52971	3.21e-08	1.74e-06
Ghi_D11G10786	135.827	-1.21319	0.219406	-5.52941	3.21e-08	1.74e-06
Ghi_A13G13281	28.0146	-2.98927	0.541077	-5.52467	3.3e-08	1.79e-06
Ghi_A08G06981	188.428	-1.35069	0.244492	-5.52449	3.3e-08	1.79e-06
Ghi_A05G11466	157.668	-1.2218	0.221188	-5.5238	3.32e-08	1.79e-06
Ghi_D10G12516	62.903	-2.22208	0.402322	-5.52314	3.33e-08	1.8e-06
Ghi_A07G05206	443.576	-0.618098	0.111929	-5.52226	3.35e-08	1.81e-06
Ghi_A02G03866	901.945	-0.966483	0.175032	-5.52175	3.36e-08	1.81e-06
Ghi_D02G10301	23.9835	3.48366	0.631162	5.51944	3.4e-08	1.83e-06
Ghi_A11G05641	112.689	-2.33455	0.423451	-5.51316	3.52e-08	1.9e-06
Ghi_D02G05041	83.482	1.80686	0.327941	5.5097	3.59e-08	1.93e-06
Ghi_A13G08961	693.484	-1.56732	0.284479	-5.50944	3.6e-08	1.93e-06
Ghi_D10G12651	25.5485	2.71185	0.492289	5.50865	3.62e-08	1.94e-06
Ghi_A08G11496	38.1061	-1.62966	0.295886	-5.50772	3.64e-08	1.95e-06
Ghi_D01G11666	4451.23	-1.1905	0.216251	-5.50517	3.69e-08	1.97e-06
Ghi_D10G01976	348.621	-1.28391	0.233327	-5.50262	3.74e-08	2e-06
Ghi_D11G01551	2011.45	1.92833	0.350497	5.5017	3.76e-08	2.01e-06
Ghi_A10G13541	17.3917	4.31417	0.784212	5.50127	3.77e-08	2.01e-06
Ghi_D11G02246	110.166	-2.51423	0.457045	-5.50106	3.78e-08	2.01e-06
Ghi_D11G15321	1028.94	-0.931619	0.169381	-5.50014	3.79e-08	2.02e-06
Ghi_D07G04971	633.635	-1.04275	0.189603	-5.49962	3.81e-08	2.03e-06
Ghi_A12G07681	521.4	2.16379	0.393797	5.49468	3.91e-08	2.08e-06
Ghi_D01G12171	112.755	1.15165	0.209682	5.49238	3.97e-08	2.11e-06
Ghi_D02G00151	112.662	2.79035	0.508167	5.49101	4e-08	2.12e-06
Ghi_D12G02106	161.751	-1.17952	0.214821	-5.49073	4e-08	2.12e-06
Ghi_A02G10136	225.038	-1.18174	0.215294	-5.48897	4.04e-08	2.14e-06
Ghi_A05G10196	208.385	0.708338	0.129093	5.48705	4.09e-08	2.16e-06
Ghi_D11G08991	17.171	3.85334	0.70234	5.48643	4.1e-08	2.17e-06
Ghi_A11G17116	13.005	-2.77863	0.506621	-5.48462	4.14e-08	2.19e-06
Ghi_D01G01921	17.7405	-6.67416	1.21698	-5.48421	4.15e-08	2.19e-06
Ghi_A09G13166	362.291	-1.02541	0.187176	-5.47832	4.29e-08	2.26e-06
Ghi_A08G00921	28.4661	-5.12589	0.936463	-5.47367	4.41e-08	2.32e-06
Ghi_A01G10221	65.8093	-3.00686	0.549646	-5.47054	4.49e-08	2.36e-06
Ghi_D05G09056	214.909	-3.64748	0.666929	-5.46906	4.52e-08	2.38e-06
Ghi_A04G06751	2854.14	1.00006	0.183084	5.4623	4.7e-08	2.47e-06
Ghi_A05G23251	26.721	2.78106	0.509263	5.46095	4.74e-08	2.48e-06
Ghi_A06G03346	446.913	-1.2742	0.233334	-5.46083	4.74e-08	2.48e-06
Ghi_D09G04071	397.307	1.26576	0.231877	5.45873	4.8e-08	2.51e-06
Ghi_A06G05136	233.848	-1.12388	0.206078	-5.45368	4.93e-08	2.58e-06
Ghi_A05G20941	610.536	-0.892771	0.163742	-5.45231	4.97e-08	2.6e-06
Ghi_D12G03596	1992.22	0.464921	0.0852684	5.45244	4.97e-08	2.6e-06
Ghi_A10G08916	1711.33	-0.988678	0.181347	-5.45186	4.98e-08	2.6e-06
Ghi_A13G06306	19.3157	5.86153	1.07558	5.44965	5.05e-08	2.63e-06
Ghi_A04G06796	207.187	-0.771737	0.141696	-5.44642	5.14e-08	2.68e-06
Ghi_A05G14226	100.427	3.17429	0.583163	5.44323	5.23e-08	2.72e-06
Ghi_A12G12826	275.375	-0.971656	0.178542	-5.44218	5.26e-08	2.73e-06
Ghi_A01G11876	290.521	-1.76885	0.325116	-5.44068	5.31e-08	2.76e-06
Ghi_A13G00836	517.35	0.696735	0.12808	5.43984	5.33e-08	2.77e-06
Ghi_D10G12761	66.4501	1.64217	0.301897	5.43951	5.34e-08	2.77e-06
Ghi_A03G01396	15382	-1.92245	0.35351	-5.43817	5.38e-08	2.78e-06
Ghi_A12G05996	453.353	0.763726	0.140439	5.43814	5.38e-08	2.78e-06
Ghi_D11G16341	47.8086	-1.78423	0.328114	-5.43784	5.39e-08	2.79e-06
Ghi_D06G03946	91.0557	1.12677	0.207285	5.43588	5.45e-08	2.81e-06
Ghi_A13G00236	467.579	-0.637398	0.117267	-5.43546	5.47e-08	2.82e-06
Ghi_A03G01326	1369.9	0.559336	0.102947	5.43323	5.53e-08	2.85e-06
Ghi_D10G12581	91.3611	2.20916	0.406663	5.43242	5.56e-08	2.86e-06
Ghi_A12G00921	208.754	-1.35099	0.248763	-5.43081	5.61e-08	2.88e-06
Ghi_D09G08611	973.26	1.7521	0.322647	5.43039	5.62e-08	2.89e-06
Ghi_D10G01541	234.242	2.60044	0.479042	5.42841	5.69e-08	2.92e-06
Ghi_D11G16106	18.0325	4.77633	0.879984	5.42774	5.71e-08	2.93e-06
Ghi_D04G02556	2177.59	1.92552	0.355036	5.42346	5.85e-08	2.99e-06
Ghi_D11G15311	421.098	1.54192	0.284305	5.42345	5.85e-08	2.99e-06
Ghi_D13G00616	2293.23	-1.79648	0.331335	-5.42196	5.89e-08	3.01e-06
Ghi_D07G13171	1959.91	2.44354	0.45075	5.42107	5.92e-08	3.03e-06
Ghi_A11G18386	126.195	-1.04268	0.192396	-5.41944	5.98e-08	3.05e-06
Ghi_A02G10026	207.906	1.3373	0.247034	5.41342	6.18e-08	3.15e-06
Ghi_D12G08371	2174.11	-0.811706	0.149942	-5.41347	6.18e-08	3.15e-06
Ghi_D05G07011	258.907	1.23967	0.229063	5.41192	6.24e-08	3.17e-06
Ghi_A05G06246	231.209	1.01788	0.188098	5.41142	6.25e-08	3.18e-06
Ghi_D09G03791	21.4385	-5.49151	1.01485	-5.41116	6.26e-08	3.18e-06
Ghi_D09G08806	167.323	1.59812	0.295383	5.41033	6.29e-08	3.19e-06
Ghi_A03G00656	15.771	5.78879	1.07004	5.40986	6.31e-08	3.2e-06
Ghi_D01G11261	477.29	-2.05001	0.378999	-5.40901	6.34e-08	3.21e-06
Ghi_A11G16636	15.5551	-3.70167	0.684412	-5.40855	6.35e-08	3.22e-06
Ghi_D13G09881	237.217	1.21437	0.224578	5.40734	6.4e-08	3.23e-06
Ghi_D13G02571	17.2461	2.33704	0.432509	5.40343	6.54e-08	3.3e-06
Ghi_D11G08881	12.6065	-6.62978	1.22712	-5.40273	6.56e-08	3.31e-06
Ghi_D11G07356	982.952	-1.21187	0.224326	-5.40226	6.58e-08	3.32e-06
Ghi_A07G12421	67.7238	1.81392	0.335853	5.40093	6.63e-08	3.34e-06
Ghi_A11G01386	25.8625	-5.26104	0.974253	-5.40007	6.66e-08	3.35e-06
Ghi_D12G12021	1243.66	-1.02363	0.189617	-5.3984	6.72e-08	3.38e-06
Ghi_A09G06971	644.69	0.467675	0.0866434	5.39769	6.75e-08	3.39e-06
Ghi_A10G05811	425.156	-1.01416	0.188002	-5.39439	6.88e-08	3.45e-06
Ghi_D08G11911	2851.06	1.61893	0.300105	5.39453	6.87e-08	3.45e-06
Ghi_A06G01021	21.158	2.90365	0.538662	5.39048	7.03e-08	3.52e-06
Ghi_A09G01011	1623.13	-0.882023	0.163635	-5.39019	7.04e-08	3.52e-06
Ghi_D11G02061	795.525	-0.631277	0.117113	-5.3903	7.03e-08	3.52e-06
Ghi_A03G09761	77.9714	1.30028	0.241368	5.38711	7.16e-08	3.58e-06
Ghi_D01G11321	746.865	1.86127	0.345519	5.38687	7.17e-08	3.58e-06
Ghi_D12G16106	109.901	-1.90963	0.35461	-5.38515	7.24e-08	3.61e-06
Ghi_D11G11416	725.386	1.90217	0.353244	5.38486	7.25e-08	3.61e-06
Ghi_A07G05411	803.061	-0.932406	0.173229	-5.38249	7.35e-08	3.66e-06
Ghi_A07G00266	671.1	1.11945	0.208041	5.38089	7.41e-08	3.69e-06
Ghi_D04G00691	193.345	-1.31743	0.244934	-5.37873	7.5e-08	3.73e-06
Ghi_A05G11231	20.205	2.0614	0.383345	5.37742	7.56e-08	3.75e-06
Ghi_A05G21521	18.7058	6.58179	1.22406	5.37703	7.57e-08	3.76e-06
Ghi_A01G01571	158.016	1.37944	0.256689	5.37398	7.7e-08	3.82e-06
Ghi_A08G05856	24.3136	3.15078	0.586476	5.37238	7.77e-08	3.85e-06
Ghi_D02G00486	211.725	1.76906	0.32959	5.36744	7.99e-08	3.95e-06
Ghi_D13G11771	1526.56	-0.942453	0.175629	-5.36615	8.04e-08	3.97e-06
Ghi_A11G15021	94.1295	1.87478	0.3497	5.3611	8.27e-08	4.08e-06
Ghi_D04G01671	2068.26	0.860793	0.160675	5.35734	8.45e-08	4.17e-06
Ghi_D07G00141	158.047	-1.00411	0.187453	-5.35661	8.48e-08	4.18e-06
Ghi_D04G09546	493.699	-0.990917	0.185007	-5.3561	8.5e-08	4.19e-06
Ghi_A08G06906	1204.94	-0.992919	0.185421	-5.35495	8.56e-08	4.21e-06
Ghi_A01G01596	75.8995	2.8115	0.525189	5.35331	8.64e-08	4.24e-06
Ghi_A03G12516	172.07	-0.697632	0.130367	-5.3513	8.73e-08	4.28e-06
Ghi_A05G13301	355.088	0.798079	0.149137	5.35132	8.73e-08	4.28e-06
Ghi_A08G14011	630.439	-0.862274	0.16113	-5.35142	8.73e-08	4.28e-06
Ghi_D13G07591	19.0375	4.09833	0.766298	5.34821	8.88e-08	4.35e-06
Ghi_D09G11476	213.682	1.01168	0.189255	5.34562	9.01e-08	4.41e-06
Ghi_A03G01301	368.417	0.992889	0.185756	5.34512	9.04e-08	4.42e-06
Ghi_D07G00526	1469.08	3.58335	0.670434	5.34482	9.05e-08	4.42e-06
Ghi_A11G07971	172.045	1.81602	0.339921	5.3425	9.17e-08	4.47e-06
Ghi_A06G08006	14.0128	3.80362	0.712074	5.34161	9.21e-08	4.49e-06
Ghi_A08G04911	10.2089	-6.59202	1.23482	-5.33843	9.38e-08	4.57e-06
Ghi_D10G11871	619.154	1.65812	0.31061	5.33828	9.38e-08	4.57e-06
Ghi_D02G05671	279.28	-1.0186	0.190871	-5.33661	9.47e-08	4.6e-06
Ghi_D09G03926	346.839	-0.681477	0.127695	-5.33676	9.46e-08	4.6e-06
Ghi_A05G00736	920.337	-0.759864	0.142401	-5.3361	9.5e-08	4.61e-06
Ghi_D02G04546	14.1257	3.6477	0.683661	5.33554	9.53e-08	4.62e-06
Ghi_D05G14166	510.816	-2.00255	0.375378	-5.33475	9.57e-08	4.64e-06
Ghi_A01G02391	53.8676	-1.70169	0.319138	-5.33215	9.71e-08	4.7e-06
Ghi_D01G11131	1233.16	-0.812348	0.15237	-5.33143	9.74e-08	4.71e-06
Ghi_D02G12691	94.2879	-3.87711	0.727228	-5.33136	9.75e-08	4.71e-06
Ghi_D01G01881	190.923	-2.29458	0.430422	-5.33099	9.77e-08	4.72e-06
Ghi_A02G04426	127.701	-0.808285	0.15178	-5.32536	1.01e-07	4.86e-06
Ghi_A01G01256	142.698	-0.943852	0.177303	-5.32338	1.02e-07	4.91e-06
Ghi_D08G13926	1995.63	-0.743023	0.139584	-5.32313	1.02e-07	4.91e-06
Ghi_D12G15706	458.26	-0.970971	0.182482	-5.32092	1.03e-07	4.97e-06
Ghi_A10G12356	332.253	0.770294	0.144832	5.31852	1.05e-07	5.03e-06
Ghi_A03G12396	389.986	-0.665521	0.125203	-5.31552	1.06e-07	5.11e-06
Ghi_A07G04706	2115.13	-0.881419	0.165881	-5.31357	1.07e-07	5.16e-06
Ghi_A07G01886	78.8373	1.50603	0.283507	5.31214	1.08e-07	5.19e-06
Ghi_D10G03001	718.901	-0.750736	0.141338	-5.31164	1.09e-07	5.2e-06
Ghi_A05G08016	662.554	-0.497744	0.0937236	-5.31077	1.09e-07	5.22e-06
Ghi_D05G14551	151.732	-1.02443	0.192952	-5.30922	1.1e-07	5.26e-06
Ghi_A04G08176	1077.62	-0.843644	0.15892	-5.3086	1.1e-07	5.28e-06
Ghi_D06G00736	12.0369	7.40884	1.3964	5.30568	1.12e-07	5.36e-06
Ghi_A13G14041	296.012	-0.526292	0.0992026	-5.30522	1.13e-07	5.37e-06
Ghi_D02G05771	975.676	-0.728215	0.137275	-5.3048	1.13e-07	5.37e-06
Ghi_D08G07571	9.4019	-6.6303	1.24987	-5.30478	1.13e-07	5.37e-06
Ghi_A11G01151	180.144	-0.862976	0.162712	-5.30369	1.13e-07	5.4e-06
Ghi_A10G02256	212.858	2.24586	0.423694	5.30067	1.15e-07	5.48e-06
Ghi_D09G07316	855.064	1.26947	0.239538	5.29967	1.16e-07	5.51e-06
Ghi_A08G13441	692.049	0.658545	0.124268	5.29941	1.16e-07	5.51e-06
Ghi_A12G10606	1397.03	1.56325	0.295145	5.29654	1.18e-07	5.59e-06
Ghi_A07G00346	115.609	1.20441	0.227411	5.29616	1.18e-07	5.6e-06
Ghi_D08G03136	245.027	-1.63017	0.308086	-5.29129	1.21e-07	5.75e-06
Ghi_A08G05276	227.432	-1.24131	0.234607	-5.291	1.22e-07	5.75e-06
Ghi_A08G03041	21.9486	-6.44049	1.21736	-5.29056	1.22e-07	5.76e-06
Ghi_A05G09731	219.652	-1.34237	0.25384	-5.28826	1.23e-07	5.83e-06
Ghi_D06G01931	220.413	-1.01484	0.191909	-5.28813	1.24e-07	5.83e-06
Ghi_D05G01001	83.9426	1.26188	0.238641	5.28776	1.24e-07	5.83e-06
Ghi_A12G09036	395.786	-0.671501	0.127003	-5.28727	1.24e-07	5.84e-06
Ghi_A06G10031	576.337	2.4099	0.45586	5.28649	1.25e-07	5.86e-06
Ghi_A08G00421	38.9713	1.70975	0.323421	5.28646	1.25e-07	5.86e-06
Ghi_A11G01141	14.9761	2.82635	0.534672	5.28614	1.25e-07	5.87e-06
Ghi_A13G00121	9.0167	-6.58674	1.24665	-5.28354	1.27e-07	5.94e-06
Ghi_D04G00111	87.4441	1.04773	0.198301	5.28352	1.27e-07	5.94e-06
Ghi_D01G11391	1114.31	-0.750916	0.142166	-5.28197	1.28e-07	5.98e-06
Ghi_D05G08861	44.2113	-1.56221	0.295873	-5.28	1.29e-07	6.04e-06
Ghi_D07G13096	115.523	-2.69387	0.510226	-5.27975	1.29e-07	6.05e-06
Ghi_A01G11966	1050.55	-0.785621	0.148806	-5.27948	1.3e-07	6.05e-06
Ghi_D10G12136	808.611	-0.821715	0.155658	-5.27897	1.3e-07	6.06e-06
Ghi_A07G03301	288.863	-1.05343	0.199637	-5.27676	1.31e-07	6.13e-06
Ghi_D06G00231	18.0321	3.36622	0.638115	5.27525	1.33e-07	6.18e-06
Ghi_A06G12961	677.557	1.60336	0.304011	5.27402	1.33e-07	6.21e-06
Ghi_A04G06116	1292.22	-0.870701	0.165158	-5.27192	1.35e-07	6.28e-06
Ghi_A13G06646	251.221	-0.928098	0.176049	-5.27181	1.35e-07	6.28e-06
Ghi_A03G07221	223.39	-1.01561	0.192715	-5.27	1.36e-07	6.33e-06
Ghi_A03G09556	522.629	-0.902124	0.171205	-5.26925	1.37e-07	6.35e-06
Ghi_A11G16136	940.599	-0.52632	0.0998914	-5.26892	1.37e-07	6.36e-06
Ghi_A01G04116	354.321	0.519653	0.0986318	5.26861	1.37e-07	6.37e-06
Ghi_A08G00881	80.9181	-1.03925	0.197283	-5.26784	1.38e-07	6.39e-06
Ghi_A11G15946	138.502	1.28291	0.243713	5.26401	1.41e-07	6.52e-06
Ghi_D03G09626	12.0964	4.41554	0.83899	5.26292	1.42e-07	6.55e-06
Ghi_D13G05631	237.993	-0.805987	0.153209	-5.26071	1.44e-07	6.62e-06
Ghi_D04G07071	99.1036	1.78558	0.339462	5.26004	1.44e-07	6.64e-06
Ghi_A05G09361	1286.55	1.4955	0.2845	5.25659	1.47e-07	6.76e-06
Ghi_A08G13256	16.2729	3.34884	0.637293	5.25479	1.48e-07	6.82e-06
Ghi_D08G04846	870.606	0.917594	0.174789	5.24974	1.52e-07	7.01e-06
Ghi_D09G07026	496.683	-0.7865	0.14985	-5.24859	1.53e-07	7.04e-06
Ghi_A01G08401	438.336	-0.914466	0.174288	-5.24685	1.55e-07	7.11e-06
Ghi_D07G00961	288.587	-1.74031	0.331714	-5.2464	1.55e-07	7.12e-06
Ghi_A01G10531	393.056	1.58344	0.301858	5.24564	1.56e-07	7.14e-06
Ghi_A10G01126	496.146	-0.813895	0.155242	-5.24275	1.58e-07	7.23e-06
Ghi_D02G07541	260.78	-1.29041	0.246132	-5.24274	1.58e-07	7.23e-06
Ghi_D09G01726	188.062	-4.40273	0.839774	-5.24276	1.58e-07	7.23e-06
Ghi_D02G11241	25.9025	6.79158	1.29547	5.24257	1.58e-07	7.24e-06
Ghi_D12G07081	121.797	2.13356	0.407018	5.24193	1.59e-07	7.25e-06
Ghi_A10G03706	718.484	-0.757525	0.144533	-5.24118	1.6e-07	7.28e-06
Ghi_A07G00586	472.056	-0.783676	0.14954	-5.24057	1.6e-07	7.3e-06
Ghi_A05G04431	469.628	-0.921558	0.175906	-5.23893	1.62e-07	7.36e-06
Ghi_A05G23856	20.1973	-2.47319	0.472125	-5.23843	1.62e-07	7.37e-06
Ghi_A12G11391	1001.84	-0.856873	0.163597	-5.2377	1.63e-07	7.39e-06
Ghi_D02G00401	1488.13	-0.460244	0.0878709	-5.23773	1.63e-07	7.39e-06
Ghi_A03G09061	36.6644	-3.02093	0.576914	-5.23635	1.64e-07	7.43e-06
Ghi_A07G06581	443.622	0.876803	0.16746	5.23589	1.64e-07	7.45e-06
Ghi_A12G12096	284.453	0.66653	0.127408	5.23146	1.68e-07	7.62e-06
Ghi_A07G13166	217.575	-2.04059	0.39013	-5.23053	1.69e-07	7.65e-06
Ghi_D11G05426	238.64	1.26983	0.242766	5.23066	1.69e-07	7.65e-06
Ghi_A13G13371	2289.33	2.20799	0.422182	5.22995	1.7e-07	7.66e-06
Ghi_D02G13051	180.275	-1.18838	0.227228	-5.22991	1.7e-07	7.66e-06
Ghi_A08G13436	91.069	2.96196	0.56663	5.22732	1.72e-07	7.75e-06
Ghi_A10G11556	99.4319	3.51448	0.672327	5.22733	1.72e-07	7.75e-06
Ghi_A11G15581	124.891	-1.1538	0.2208	-5.22552	1.74e-07	7.82e-06
Ghi_A01G00786	254.243	1.30716	0.250162	5.22527	1.74e-07	7.83e-06
Ghi_D07G05556	978.809	-1.11872	0.21411	-5.22496	1.74e-07	7.83e-06
Ghi_D05G06641	156.582	-1.13697	0.21761	-5.22479	1.74e-07	7.84e-06
Ghi_A10G13796	1415.79	-0.731424	0.140061	-5.22219	1.77e-07	7.94e-06
Ghi_A13G00081	13.5739	6.9506	1.33109	5.22172	1.77e-07	7.95e-06
Ghi_A03G09091	364.398	-0.959424	0.183825	-5.21922	1.8e-07	8.05e-06
Ghi_A06G07556	12.5946	-4.6402	0.889656	-5.21573	1.83e-07	8.2e-06
Ghi_D08G08321	582.316	-1.39111	0.266835	-5.21338	1.85e-07	8.3e-06
Ghi_A05G04631	645.806	1.99447	0.382625	5.21261	1.86e-07	8.33e-06
Ghi_A06G00611	1507.45	2.35806	0.452426	5.21204	1.87e-07	8.35e-06
Ghi_A12G15481	566.835	0.965453	0.185256	5.21146	1.87e-07	8.37e-06
Ghi_D06G03396	27.8374	-6.36321	1.2213	-5.21019	1.89e-07	8.42e-06
Ghi_D07G06301	21.9192	-2.34394	0.449906	-5.20986	1.89e-07	8.42e-06
Ghi_D03G05541	37.7057	-6.19276	1.18972	-5.20523	1.94e-07	8.63e-06
Ghi_D11G05926	260.074	-1.99914	0.384085	-5.20495	1.94e-07	8.64e-06
Ghi_D02G11491	2557.48	2.1233	0.408124	5.20259	1.97e-07	8.73e-06
Ghi_D10G03051	2113.86	-1.68999	0.324837	-5.2026	1.97e-07	8.73e-06
Ghi_D05G00171	230.423	2.39865	0.461201	5.20088	1.98e-07	8.81e-06
Ghi_A04G07311	98.0855	0.991309	0.190643	5.19982	1.99e-07	8.85e-06
Ghi_A09G02626	15.2084	-3.11717	0.59959	-5.19884	2.01e-07	8.89e-06
Ghi_A08G12731	1328.18	1.45071	0.279078	5.19822	2.01e-07	8.9e-06
Ghi_D02G08041	189.728	-0.755016	0.145246	-5.1982	2.01e-07	8.9e-06
Ghi_A01G01846	29.5901	-2.35565	0.45344	-5.19508	2.05e-07	9.04e-06
Ghi_D06G01331	305.015	-0.891013	0.171507	-5.19519	2.05e-07	9.04e-06
Ghi_D08G07566	529.931	-0.517751	0.0996669	-5.19481	2.05e-07	9.05e-06
Ghi_A04G02531	164.693	-2.23533	0.430344	-5.19429	2.06e-07	9.06e-06
Ghi_D08G05731	997.482	-0.44072	0.0848654	-5.19316	2.07e-07	9.11e-06
Ghi_D12G05116	531	0.938114	0.180658	5.19275	2.07e-07	9.12e-06
Ghi_D11G17331	545.776	1.2206	0.235117	5.19147	2.09e-07	9.18e-06
Ghi_A12G13146	182.378	1.22806	0.236587	5.19072	2.09e-07	9.21e-06
Ghi_A13G08461	148.477	-1.83168	0.35298	-5.1892	2.11e-07	9.28e-06
Ghi_A09G12591	417.753	0.768585	0.148125	5.18877	2.12e-07	9.29e-06
Ghi_A05G04861	45.3739	-1.4081	0.271388	-5.18851	2.12e-07	9.3e-06
Ghi_A04G07746	886.399	-0.748035	0.144265	-5.18515	2.16e-07	9.46e-06
Ghi_A11G02181	1204.58	-0.796542	0.153714	-5.18196	2.2e-07	9.61e-06
Ghi_D07G11986	142.156	2.65777	0.512971	5.18114	2.21e-07	9.65e-06
Ghi_D06G11636	1167.02	-0.87328	0.168556	-5.18094	2.21e-07	9.65e-06
Ghi_D12G03906	817.17	1.25468	0.242226	5.17979	2.22e-07	9.7e-06
Ghi_A10G13981	32.7847	-2.03311	0.392752	-5.17657	2.26e-07	9.86e-06
Ghi_D02G01201	209.89	0.599054	0.115725	5.17652	2.26e-07	9.86e-06
Ghi_A02G06116	21.2675	-6.4199	1.24141	-5.17148	2.32e-07	1.01e-05
Ghi_A11G03731	337.505	-0.591288	0.114365	-5.17021	2.34e-07	1.02e-05
Ghi_A11G08471	35.2616	-2.70905	0.523999	-5.16996	2.34e-07	1.02e-05
Ghi_A07G09866	2870.93	-0.905506	0.17518	-5.16902	2.35e-07	1.02e-05
Ghi_A09G08811	6088.12	1.18956	0.230191	5.16771	2.37e-07	1.03e-05
Ghi_A08G01816	748.319	-0.681258	0.131924	-5.16401	2.42e-07	1.05e-05
Ghi_A03G01356	2108.42	0.455933	0.0883573	5.16011	2.47e-07	1.07e-05
Ghi_D13G00926	13.4115	5.55033	1.07636	5.15657	2.52e-07	1.09e-05
Ghi_A07G08691	49.2889	4.52324	0.877217	5.15635	2.52e-07	1.09e-05
Ghi_A06G08946	78.0159	1.58098	0.306721	5.15448	2.54e-07	1.1e-05
Ghi_D08G13306	1132.67	-0.673722	0.130765	-5.15215	2.58e-07	1.11e-05
Ghi_D07G03661	25.3704	2.582	0.501241	5.15121	2.59e-07	1.12e-05
Ghi_A11G16711	160.648	-0.772595	0.149995	-5.1508	2.59e-07	1.12e-05
Ghi_D12G12686	327.601	0.925385	0.179713	5.14924	2.62e-07	1.13e-05
Ghi_A04G01181	63.1025	-1.31167	0.254777	-5.14832	2.63e-07	1.13e-05
Ghi_D05G08186	342.606	1.0475	0.2035	5.14742	2.64e-07	1.14e-05
Ghi_D05G00306	50.1678	-1.30583	0.253694	-5.14725	2.64e-07	1.14e-05
Ghi_A09G04191	401.625	-0.802793	0.155985	-5.14661	2.65e-07	1.14e-05
Ghi_D04G03996	754.506	-0.782262	0.152036	-5.14523	2.67e-07	1.15e-05
Ghi_D09G03381	32.3002	3.38227	0.657374	5.14512	2.67e-07	1.15e-05
Ghi_A12G15261	840.821	-1.0615	0.206344	-5.14433	2.68e-07	1.15e-05
Ghi_D09G00126	41.4948	1.51805	0.295088	5.14438	2.68e-07	1.15e-05
Ghi_A01G00696	166.212	-1.9155	0.372446	-5.14303	2.7e-07	1.16e-05
Ghi_D05G13806	397.79	2.50352	0.486768	5.14315	2.7e-07	1.16e-05
Ghi_D06G04401	15.5477	-5.47074	1.06399	-5.14174	2.72e-07	1.16e-05
Ghi_A01G01981	169.069	1.11437	0.216743	5.14141	2.73e-07	1.16e-05
Ghi_D01G12211	108.152	1.15996	0.225744	5.13838	2.77e-07	1.18e-05
Ghi_A01G04256	439.834	-0.872806	0.169916	-5.1367	2.8e-07	1.19e-05
Ghi_D06G00436	15.3938	-6.43705	1.25313	-5.13676	2.8e-07	1.19e-05
Ghi_A06G08316	8.13775	-6.54085	1.27357	-5.13584	2.81e-07	1.2e-05
Ghi_A05G00546	41.0172	2.81476	0.54815	5.13502	2.82e-07	1.2e-05
Ghi_D09G05761	239.737	0.635151	0.123716	5.13395	2.84e-07	1.21e-05
Ghi_A09G01236	480.419	-1.14216	0.222525	-5.13274	2.86e-07	1.21e-05
Ghi_A13G00011	12.45	-3.3845	0.659431	-5.13246	2.86e-07	1.21e-05
Ghi_A05G11931	162.958	0.863568	0.168301	5.13109	2.88e-07	1.22e-05
Ghi_A13G01586	1169.47	-0.439019	0.0856067	-5.12833	2.92e-07	1.24e-05
Ghi_D02G12891	278.769	-0.898948	0.175361	-5.12626	2.96e-07	1.25e-05
Ghi_D11G16056	24.3518	-3.01096	0.587753	-5.12283	3.01e-07	1.27e-05
Ghi_A12G14516	85.0519	2.18424	0.426421	5.12226	3.02e-07	1.28e-05
Ghi_D02G00346	272.729	-0.564365	0.110197	-5.12144	3.03e-07	1.28e-05
Ghi_D06G05041	1258.76	-1.46567	0.28634	-5.11863	3.08e-07	1.3e-05
Ghi_D01G07851	311.032	-0.806708	0.157609	-5.1184	3.08e-07	1.3e-05
Ghi_A03G11931	198.745	0.983366	0.192259	5.11481	3.14e-07	1.32e-05
Ghi_D03G00376	1133.86	-0.411405	0.0804336	-5.11484	3.14e-07	1.32e-05
Ghi_D05G14816	16.0845	6.62065	1.29536	5.11104	3.2e-07	1.35e-05
Ghi_A10G11576	12.6345	3.95408	0.773699	5.11062	3.21e-07	1.35e-05
Ghi_A03G06131	30.309	2.94037	0.575485	5.10938	3.23e-07	1.36e-05
Ghi_D11G01491	118.662	2.09128	0.409378	5.10844	3.25e-07	1.36e-05
Ghi_A13G06941	89.7828	-1.81589	0.355522	-5.10766	3.26e-07	1.37e-05
Ghi_A05G02026	790.849	0.528228	0.103422	5.10748	3.26e-07	1.37e-05
Ghi_A02G01141	17.8122	-2.3768	0.465405	-5.10694	3.27e-07	1.37e-05
Ghi_D13G13441	89.7014	-1.00747	0.197284	-5.1067	3.28e-07	1.37e-05
Ghi_A07G11816	48.4476	1.51611	0.2969	5.10646	3.28e-07	1.37e-05
Ghi_A05G17541	10.3209	-6.83627	1.33925	-5.10454	3.32e-07	1.39e-05
Ghi_A05G04751	530.51	-0.948287	0.185806	-5.10363	3.33e-07	1.39e-05
Ghi_D08G02346	156.82	-0.882175	0.172851	-5.10368	3.33e-07	1.39e-05
Ghi_D03G06856	329.641	1.08664	0.213005	5.10149	3.37e-07	1.41e-05
Ghi_A12G13356	205.828	0.816727	0.160172	5.09905	3.41e-07	1.42e-05
Ghi_D05G03991	49.9663	-2.91026	0.570768	-5.09884	3.42e-07	1.42e-05
Ghi_D13G12761	46.0529	3.22468	0.632419	5.09896	3.42e-07	1.42e-05
Ghi_A03G11896	1119.26	-0.545313	0.106984	-5.09716	3.45e-07	1.43e-05
Ghi_A06G09281	17.4326	-5.38924	1.05734	-5.09699	3.45e-07	1.43e-05
Ghi_A10G04486	213.899	-2.79495	0.548541	-5.09524	3.48e-07	1.45e-05
Ghi_A05G12771	2522.71	1.28402	0.252082	5.09364	3.51e-07	1.46e-05
Ghi_D08G07101	378.238	-0.944184	0.185502	-5.08989	3.58e-07	1.49e-05
Ghi_D12G01671	99.5527	2.13354	0.419252	5.08891	3.6e-07	1.49e-05
Ghi_D03G02046	1563.53	-0.859962	0.169186	-5.08294	3.72e-07	1.54e-05
Ghi_A12G14581	122.101	-1.26267	0.248465	-5.08186	3.74e-07	1.55e-05
Ghi_D02G08696	59.2698	-2.18351	0.42967	-5.08183	3.74e-07	1.55e-05
Ghi_A12G07166	282.596	-2.23041	0.438958	-5.08114	3.75e-07	1.55e-05
Ghi_D11G08851	34.6529	-2.63112	0.517928	-5.08008	3.77e-07	1.56e-05
Ghi_D13G00826	2779.62	-0.902617	0.177743	-5.07822	3.81e-07	1.57e-05
Ghi_A09G08836	65.3807	1.19088	0.234613	5.07594	3.86e-07	1.59e-05
Ghi_A09G01121	106.735	-1.68826	0.332618	-5.07566	3.86e-07	1.59e-05
Ghi_D11G08726	1757.81	1.8786	0.370124	5.07559	3.86e-07	1.59e-05
Ghi_A11G16481	530.567	-0.645407	0.127201	-5.0739	3.9e-07	1.6e-05
Ghi_A06G11131	17.8308	6.17451	1.21741	5.07185	3.94e-07	1.62e-05
Ghi_D04G03426	1262.64	-2.2043	0.434756	-5.07019	3.97e-07	1.63e-05
Ghi_A11G03041	565.693	-0.961284	0.189623	-5.06946	3.99e-07	1.64e-05
Ghi_D11G12861	214.883	2.42935	0.479366	5.06784	4.02e-07	1.65e-05
Ghi_D13G13701	263.963	-2.39407	0.472424	-5.06763	4.03e-07	1.65e-05
Ghi_D08G02341	8.8937	-6.44442	1.27179	-5.06723	4.04e-07	1.65e-05
Ghi_D08G06251	1267.74	-0.986874	0.194753	-5.06731	4.03e-07	1.65e-05
Ghi_A07G04271	59.7159	-2.44222	0.482106	-5.06573	4.07e-07	1.66e-05
Ghi_D05G07621	11.3505	4.46042	0.880601	5.0652	4.08e-07	1.67e-05
Ghi_D07G08156	124.21	-1.47619	0.291458	-5.06484	4.09e-07	1.67e-05
Ghi_D05G10631	55.1267	-2.22089	0.43861	-5.06348	4.12e-07	1.68e-05
Ghi_D04G07966	152.509	-1.48798	0.29391	-5.0627	4.13e-07	1.68e-05
Ghi_D10G12806	678.528	-0.781281	0.154421	-5.05943	4.21e-07	1.71e-05
Ghi_D05G11421	12.1797	-3.47004	0.686004	-5.05833	4.23e-07	1.72e-05
Ghi_A08G10891	136.152	-0.869202	0.171852	-5.05785	4.24e-07	1.72e-05
Ghi_D02G04876	455.055	1.11095	0.21976	5.05526	4.3e-07	1.75e-05
Ghi_D03G04861	583.621	1.21998	0.241333	5.05516	4.3e-07	1.75e-05
Ghi_D08G11296	239.172	0.583322	0.115419	5.05396	4.33e-07	1.76e-05
Ghi_A10G07281	98.8628	1.93729	0.383416	5.05272	4.36e-07	1.77e-05
Ghi_A07G13941	187.937	-1.52212	0.301381	-5.05049	4.41e-07	1.78e-05
Ghi_A03G10346	317.826	-0.672629	0.133188	-5.05022	4.41e-07	1.79e-05
Ghi_A12G01186	173.373	-2.03354	0.402681	-5.05001	4.42e-07	1.79e-05
Ghi_A10G09951	89.053	-1.17064	0.231826	-5.04965	4.43e-07	1.79e-05
Ghi_D06G03991	379.256	-1.09626	0.217093	-5.04975	4.42e-07	1.79e-05
Ghi_D08G00466	894.956	-0.800603	0.158571	-5.04886	4.44e-07	1.79e-05
Ghi_A01G01906	76.1849	-2.08438	0.412894	-5.0482	4.46e-07	1.8e-05
Ghi_D10G05111	322.2	-0.795981	0.157686	-5.04788	4.47e-07	1.8e-05
Ghi_D06G06461	279.402	0.784519	0.155422	5.04765	4.47e-07	1.8e-05
Ghi_D11G03316	654.002	-0.930811	0.184502	-5.04498	4.54e-07	1.82e-05
Ghi_D06G07351	50.2537	-1.29911	0.25762	-5.04274	4.59e-07	1.84e-05
Ghi_A08G01716	246.619	0.850049	0.1686	5.0418	4.61e-07	1.85e-05
Ghi_A03G00456	205.493	-2.54769	0.505441	-5.04053	4.64e-07	1.86e-05
Ghi_A09G12701	385.9	0.661417	0.131255	5.03917	4.68e-07	1.88e-05
Ghi_A12G07521	1484.75	1.38499	0.274985	5.03659	4.74e-07	1.9e-05
Ghi_A13G05226	10.3184	4.02946	0.800093	5.03624	4.75e-07	1.9e-05
Ghi_A08G08751	24.2657	-2.90382	0.576657	-5.03562	4.76e-07	1.91e-05
Ghi_D01G12156	955.932	0.695679	0.138157	5.03544	4.77e-07	1.91e-05
Ghi_A13G10066	230.412	0.910689	0.180863	5.03523	4.77e-07	1.91e-05
Ghi_D11G13701	25.2425	2.65186	0.526689	5.03497	4.78e-07	1.91e-05
Ghi_A10G00196	118.802	2.03315	0.403837	5.03458	4.79e-07	1.91e-05
Ghi_D07G03446	160.075	-0.91993	0.18275	-5.0338	4.81e-07	1.92e-05
Ghi_A13G08751	20.2204	6.69565	1.33039	5.03285	4.83e-07	1.93e-05
Ghi_A07G00966	1817.38	0.326883	0.0649549	5.03246	4.84e-07	1.93e-05
Ghi_D12G10791	732.911	-0.869276	0.172768	-5.03146	4.87e-07	1.94e-05
Ghi_A13G07856	263.741	-1.39461	0.277203	-5.03101	4.88e-07	1.94e-05
Ghi_A10G13276	1093.31	-0.721185	0.143356	-5.03073	4.89e-07	1.94e-05
Ghi_D10G00551	285.462	0.965081	0.19193	5.0283	4.95e-07	1.96e-05
Ghi_D03G07101	518.981	1.02817	0.204513	5.0274	4.97e-07	1.97e-05
Ghi_D06G04676	65.2707	2.17902	0.433489	5.0267	4.99e-07	1.98e-05
Ghi_A08G05531	122.133	-1.2387	0.246438	-5.0264	5e-07	1.98e-05
Ghi_D05G13901	548.027	1.67443	0.333145	5.02614	5e-07	1.98e-05
Ghi_A03G00731	514.574	-0.692817	0.137853	-5.02578	5.01e-07	1.98e-05
Ghi_A11G07866	176.519	-1.05813	0.210573	-5.02502	5.03e-07	1.99e-05
Ghi_D12G08831	390.056	1.13071	0.225043	5.02442	5.05e-07	1.99e-05
Ghi_D08G00371	28.7732	-3.28065	0.65307	-5.02344	5.08e-07	2e-05
Ghi_A12G07766	946.431	0.328079	0.0653273	5.02208	5.11e-07	2.02e-05
Ghi_A05G23471	972.086	0.492928	0.0981692	5.02121	5.13e-07	2.02e-05
Ghi_A05G09741	113.701	-0.749231	0.149245	-5.02013	5.16e-07	2.03e-05
Ghi_A08G10261	126.425	-1.53	0.304802	-5.01965	5.18e-07	2.04e-05
Ghi_D13G09161	29.8844	-1.61896	0.322533	-5.01953	5.18e-07	2.04e-05
Ghi_A04G06896	608.056	-0.789951	0.157416	-5.01824	5.21e-07	2.05e-05
Ghi_A08G07631	216.527	-1.10385	0.220062	-5.0161	5.27e-07	2.07e-05
Ghi_D12G13396	1669.22	1.30902	0.261024	5.01495	5.3e-07	2.08e-05
Ghi_D08G08976	1386.66	1.0138	0.202206	5.01367	5.34e-07	2.09e-05
Ghi_D11G07701	939.514	-0.857474	0.171028	-5.01364	5.34e-07	2.09e-05
Ghi_D09G04521	798.138	-0.60184	0.120051	-5.01322	5.35e-07	2.1e-05
Ghi_D12G05556	19.6318	-1.833	0.365635	-5.01321	5.35e-07	2.1e-05
Ghi_D11G00956	277.113	1.56576	0.312405	5.01197	5.39e-07	2.11e-05
Ghi_A11G11761	770.679	-0.70004	0.139704	-5.01087	5.42e-07	2.12e-05
Ghi_A05G23116	92.7174	1.86405	0.372038	5.01039	5.43e-07	2.12e-05
Ghi_D03G06821	27.067	1.73494	0.346281	5.01019	5.44e-07	2.12e-05
Ghi_A03G01606	209.834	-0.880062	0.175691	-5.00915	5.47e-07	2.13e-05
Ghi_D13G10326	25.2793	2.99531	0.598362	5.00585	5.56e-07	2.17e-05
Ghi_A05G20056	85.1412	-1.13503	0.226814	-5.00425	5.61e-07	2.18e-05
Ghi_D05G07976	512.376	1.99847	0.399383	5.0039	5.62e-07	2.19e-05
Ghi_D05G02606	549.149	0.481917	0.0963186	5.00336	5.63e-07	2.19e-05
Ghi_A05G15536	561.166	-0.527777	0.10552	-5.0017	5.68e-07	2.21e-05
Ghi_A04G07511	308.726	-1.00091	0.200121	-5.0015	5.69e-07	2.21e-05
Ghi_D06G03701	503.813	-0.809012	0.161833	-4.99906	5.76e-07	2.24e-05
Ghi_D05G01276	408.772	1.66218	0.332516	4.99881	5.77e-07	2.24e-05
Ghi_A10G14266	15.7433	3.45934	0.692584	4.99482	5.89e-07	2.28e-05
Ghi_A12G14101	97.1958	1.15781	0.231925	4.99219	5.97e-07	2.31e-05
Ghi_D05G08396	102.779	1.03269	0.206876	4.99185	5.98e-07	2.31e-05
Ghi_D04G04631	289.321	0.721016	0.144452	4.99139	5.99e-07	2.32e-05
Ghi_A04G01176	24.613	-1.90755	0.38228	-4.98993	6.04e-07	2.33e-05
Ghi_A12G12711	69.1213	1.2083	0.242178	4.98932	6.06e-07	2.34e-05
Ghi_A04G00481	722.566	-0.725926	0.145512	-4.98877	6.08e-07	2.34e-05
Ghi_A08G14496	686.28	2.61662	0.524493	4.98886	6.07e-07	2.34e-05
Ghi_D01G00566	180.881	-1.61947	0.324608	-4.989	6.07e-07	2.34e-05
Ghi_A11G08001	798.833	-0.870952	0.174607	-4.98808	6.1e-07	2.35e-05
Ghi_A05G08966	1428.25	-0.724979	0.145364	-4.98734	6.12e-07	2.36e-05
Ghi_A05G15446	22.3209	2.44825	0.491085	4.98539	6.18e-07	2.38e-05
Ghi_A12G01536	227.601	-0.7854	0.157558	-4.98483	6.2e-07	2.38e-05
Ghi_D12G11376	9.63405	-4.47895	0.898617	-4.98427	6.22e-07	2.39e-05
Ghi_D04G06686	459.647	0.599206	0.12024	4.98344	6.25e-07	2.4e-05
Ghi_A07G12246	69.5479	-1.60596	0.322353	-4.982	6.29e-07	2.41e-05
Ghi_D01G01851	129.911	-1.57446	0.316081	-4.98118	6.32e-07	2.42e-05
Ghi_D07G00321	1505.48	1.59026	0.319369	4.97937	6.38e-07	2.44e-05
Ghi_A12G01121	3325.06	0.592599	0.119172	4.97263	6.61e-07	2.53e-05
Ghi_D06G07091	196.867	0.850932	0.17114	4.97214	6.62e-07	2.53e-05
Ghi_A01G05986	70.3723	1.41452	0.284603	4.97016	6.69e-07	2.55e-05
Ghi_A13G03656	801.019	-0.878342	0.176722	-4.97019	6.69e-07	2.55e-05
Ghi_D13G07551	113.264	-0.82625	0.166246	-4.97005	6.69e-07	2.55e-05
Ghi_A05G21216	516.034	0.749926	0.150909	4.9694	6.72e-07	2.56e-05
Ghi_A09G05836	991.78	-0.777393	0.156459	-4.96866	6.74e-07	2.57e-05
Ghi_A03G07346	238.758	1.25346	0.252385	4.96645	6.82e-07	2.6e-05
Ghi_A05G05481	356.532	1.2974	0.26126	4.96593	6.84e-07	2.6e-05
Ghi_A13G10041	123.715	1.50407	0.30293	4.96507	6.87e-07	2.61e-05
Ghi_A01G03671	373.114	1.21906	0.245574	4.96412	6.9e-07	2.62e-05
Ghi_D12G15331	94.6177	0.816364	0.164457	4.96401	6.91e-07	2.62e-05
Ghi_D03G08161	1046.34	-0.883094	0.177931	-4.96311	6.94e-07	2.63e-05
Ghi_A11G16921	146.818	1.19533	0.240918	4.96157	6.99e-07	2.65e-05
Ghi_A12G10316	60.5112	-1.76028	0.354782	-4.96158	6.99e-07	2.65e-05
Ghi_D07G07911	699.725	-1.08591	0.218858	-4.96169	6.99e-07	2.65e-05
Ghi_A02G09036	359.213	-1.01547	0.204738	-4.95985	7.05e-07	2.67e-05
Ghi_A09G10121	1585.39	-0.944029	0.190337	-4.95977	7.06e-07	2.67e-05
Ghi_D12G09806	69.0947	-1.24264	0.250591	-4.95882	7.09e-07	2.68e-05
Ghi_D11G16101	14.4439	4.96607	1.00157	4.9583	7.11e-07	2.68e-05
Ghi_D02G08776	237.134	0.862619	0.174	4.95757	7.14e-07	2.69e-05
Ghi_A05G06586	1192.05	-1.02973	0.2078	-4.95541	7.22e-07	2.72e-05
Ghi_A11G16346	249.785	1.60452	0.32385	4.95453	7.25e-07	2.73e-05
Ghi_D05G10126	77.9718	3.5394	0.714534	4.95343	7.29e-07	2.75e-05
Ghi_A05G13796	389.936	-1.07453	0.21699	-4.95196	7.35e-07	2.76e-05
Ghi_A11G00441	38.1956	-2.04566	0.413175	-4.95108	7.38e-07	2.77e-05
Ghi_A11G14576	2051	1.64364	0.332012	4.95054	7.4e-07	2.78e-05
Ghi_D09G11666	1010.94	-0.977594	0.197498	-4.9499	7.43e-07	2.79e-05
Ghi_A01G08161	147.403	1.06833	0.215857	4.94924	7.45e-07	2.8e-05
Ghi_A07G02686	255.727	-0.777157	0.157045	-4.94864	7.47e-07	2.8e-05
Ghi_D03G09606	23.2572	1.69528	0.342601	4.94825	7.49e-07	2.8e-05
Ghi_D13G02156	63.4909	1.22107	0.246771	4.9482	7.49e-07	2.8e-05
Ghi_A08G06681	5.84604	-6.18165	1.24958	-4.947	7.54e-07	2.82e-05
Ghi_A09G02711	1203.9	-0.599308	0.12117	-4.94599	7.58e-07	2.83e-05
Ghi_A09G11986	90.2811	2.51225	0.508002	4.94535	7.6e-07	2.84e-05
Ghi_D07G10081	113.48	1.25538	0.253859	4.94518	7.61e-07	2.84e-05
Ghi_A07G02831	2186.51	-0.777417	0.15723	-4.94445	7.64e-07	2.85e-05
Ghi_D11G00716	758.31	-1.1866	0.239985	-4.94447	7.64e-07	2.85e-05
Ghi_D10G06316	1697.14	-0.806255	0.163068	-4.94428	7.64e-07	2.85e-05
Ghi_D08G10886	137.579	-0.698115	0.141216	-4.94361	7.67e-07	2.86e-05
Ghi_D10G03776	48.3057	1.50673	0.304806	4.94326	7.68e-07	2.86e-05
Ghi_A05G03896	440.27	-0.635071	0.128478	-4.94304	7.69e-07	2.86e-05
Ghi_A13G12681	58.4692	1.46992	0.297418	4.94226	7.72e-07	2.87e-05
Ghi_A01G04326	365.551	-1.47033	0.297535	-4.9417	7.74e-07	2.88e-05
Ghi_A01G01516	735.962	-1.19315	0.241743	-4.93564	7.99e-07	2.96e-05
Ghi_A12G07291	1056.18	-0.593021	0.120161	-4.9352	8.01e-07	2.97e-05
Ghi_D03G09601	12.1715	6.36718	1.29021	4.935	8.02e-07	2.97e-05
Ghi_A13G01346	126.703	-1.6696	0.338522	-4.93204	8.14e-07	3.01e-05
Ghi_A13G00526	15.6948	-2.0953	0.424973	-4.93043	8.2e-07	3.04e-05
Ghi_D09G06111	31.9393	1.96346	0.398345	4.92905	8.26e-07	3.06e-05
Ghi_A09G06661	4975.53	0.824756	0.167341	4.92861	8.28e-07	3.06e-05
Ghi_D04G03276	291.566	-1.19379	0.242324	-4.92644	8.37e-07	3.09e-05
Ghi_A05G16406	46.6161	3.95124	0.802152	4.9258	8.4e-07	3.1e-05
Ghi_D09G08021	431.456	-0.706623	0.143475	-4.92507	8.43e-07	3.11e-05
Ghi_D10G05136	811.534	0.542164	0.110087	4.92485	8.44e-07	3.11e-05
Ghi_D04G03581	80.9705	-1.0267	0.208479	-4.92469	8.45e-07	3.11e-05
Ghi_D05G10191	3026.81	-0.800418	0.162538	-4.92451	8.46e-07	3.11e-05
Ghi_A05G05331	84.883	-1.46358	0.297368	-4.92179	8.58e-07	3.15e-05
Ghi_A08G02571	951.74	-0.47036	0.0955723	-4.92151	8.59e-07	3.16e-05
Ghi_A02G06961	480.795	0.436559	0.0887072	4.92134	8.6e-07	3.16e-05
Ghi_D11G02201	318.846	-1.10791	0.225175	-4.92021	8.65e-07	3.17e-05
Ghi_D08G08961	407.278	-1.97749	0.402083	-4.9181	8.74e-07	3.21e-05
Ghi_A08G13751	207.987	-1.00721	0.204818	-4.91759	8.76e-07	3.21e-05
Ghi_D08G00916	16.2803	-2.60066	0.528858	-4.91751	8.77e-07	3.21e-05
Ghi_D08G11346	1602.96	-0.553961	0.112671	-4.91665	8.8e-07	3.22e-05
Ghi_A09G05296	15.0036	-6.06196	1.23309	-4.91605	8.83e-07	3.23e-05
Ghi_A05G15906	3092.75	-0.758114	0.15422	-4.91579	8.84e-07	3.23e-05
Ghi_D12G03421	553.957	0.864613	0.175936	4.91437	8.91e-07	3.25e-05
Ghi_A02G10156	2247.07	-1.94248	0.395339	-4.91346	8.95e-07	3.27e-05
Ghi_D09G04026	225.459	-0.632061	0.128677	-4.91198	9.02e-07	3.29e-05
Ghi_A04G08076	78.0044	-2.08475	0.424479	-4.91131	9.05e-07	3.29e-05
Ghi_A11G05411	169.317	-2.2222	0.452462	-4.91135	9.04e-07	3.29e-05
Ghi_D12G13106	1126.94	-0.695379	0.141587	-4.91131	9.05e-07	3.29e-05
Ghi_A05G02266	540.988	-0.458975	0.0934629	-4.91077	9.07e-07	3.3e-05
Ghi_D04G04026	261.13	-0.646677	0.131725	-4.90931	9.14e-07	3.32e-05
Ghi_D02G09501	249.964	-0.923442	0.18813	-4.90852	9.18e-07	3.33e-05
Ghi_D07G06591	1859.33	-1.3831	0.281768	-4.90863	9.17e-07	3.33e-05
Ghi_D08G05236	687.682	0.417694	0.0851	4.90827	9.19e-07	3.34e-05
Ghi_D03G02861	2097.37	-1.42872	0.291141	-4.9073	9.23e-07	3.35e-05
Ghi_D06G03786	456.428	-0.673691	0.137297	-4.90682	9.26e-07	3.36e-05
Ghi_A06G11171	1615.49	-0.887907	0.180987	-4.90593	9.3e-07	3.37e-05
Ghi_A04G05301	19.0729	-2.13808	0.435875	-4.90525	9.33e-07	3.38e-05
Ghi_A03G02356	31.1958	1.75474	0.357766	4.9047	9.36e-07	3.39e-05
Ghi_D11G15446	49.8074	-1.65417	0.337323	-4.90383	9.4e-07	3.4e-05
Ghi_A05G15276	321.792	0.540517	0.110234	4.90337	9.42e-07	3.4e-05
Ghi_A03G10246	380.742	1.85588	0.378546	4.90265	9.46e-07	3.41e-05
Ghi_A05G01851	15.142	-2.4964	0.509172	-4.90286	9.44e-07	3.41e-05
Ghi_D03G05731	636.672	-0.629424	0.12838	-4.9028	9.45e-07	3.41e-05
Ghi_D05G11641	484.848	-0.830554	0.169406	-4.90275	9.45e-07	3.41e-05
Ghi_D05G09751	13.39	-2.81116	0.573541	-4.90141	9.52e-07	3.43e-05
Ghi_D09G00866	909.46	-0.50169	0.10236	-4.90123	9.52e-07	3.43e-05
Ghi_A13G14046	557.757	0.788989	0.160994	4.90072	9.55e-07	3.43e-05
Ghi_D13G02421	114.292	1.92602	0.393	4.9008	9.54e-07	3.43e-05
Ghi_A05G04756	182.169	-0.959821	0.195863	-4.90046	9.56e-07	3.43e-05
Ghi_D11G04626	305.094	1.68902	0.34489	4.89726	9.72e-07	3.49e-05
Ghi_D02G03791	3763.52	1.35317	0.276348	4.8966	9.75e-07	3.5e-05
Ghi_D05G11716	136.319	0.995552	0.203311	4.89671	9.75e-07	3.5e-05
Ghi_D05G14781	16.2993	-5.17247	1.05643	-4.89617	9.77e-07	3.5e-05
Ghi_D07G08236	156.903	1.22072	0.249339	4.89583	9.79e-07	3.5e-05
Ghi_A07G06226	27.6972	-3.02336	0.617634	-4.89506	9.83e-07	3.52e-05
Ghi_D05G01371	143.284	-0.918806	0.187725	-4.89441	9.86e-07	3.53e-05
Ghi_D10G08221	72.6635	2.29339	0.468646	4.89364	9.9e-07	3.54e-05
Ghi_A13G05836	91.4865	-1.76496	0.360729	-4.89276	9.94e-07	3.55e-05
Ghi_A12G02251	32.1034	-3.5903	0.733927	-4.89191	9.99e-07	3.56e-05
Ghi_A06G00361	20.9195	-2.89043	0.590988	-4.89084	1e-06	3.58e-05
Ghi_D13G00846	310.079	-0.605289	0.123817	-4.88859	1.02e-06	3.62e-05
Ghi_A09G06621	1102.29	-0.740579	0.151496	-4.88845	1.02e-06	3.62e-05
Ghi_D09G01736	2808.79	-1.52423	0.311836	-4.88793	1.02e-06	3.63e-05
Ghi_D04G10016	466.828	-0.872794	0.178616	-4.88642	1.03e-06	3.65e-05
Ghi_A05G00226	1790.34	-0.749995	0.153494	-4.88614	1.03e-06	3.65e-05
Ghi_A12G00916	336.066	-1.04116	0.213188	-4.88374	1.04e-06	3.7e-05
Ghi_A12G06476	92.2969	-1.5788	0.323348	-4.88267	1.05e-06	3.71e-05
Ghi_D03G08946	54.1052	1.74814	0.358306	4.87891	1.07e-06	3.78e-05
Ghi_D02G08681	20.581	-1.92274	0.394197	-4.87762	1.07e-06	3.81e-05
Ghi_D06G07686	11.5541	-3.50496	0.718664	-4.87706	1.08e-06	3.81e-05
Ghi_D12G02681	473.928	-0.835614	0.171341	-4.87691	1.08e-06	3.82e-05
Ghi_D08G02421	18.7736	-3.14827	0.645933	-4.87399	1.09e-06	3.87e-05
Ghi_A11G11411	512.049	-1.3811	0.283374	-4.87376	1.09e-06	3.87e-05
Ghi_A13G08941	63.5666	2.92062	0.599466	4.87204	1.1e-06	3.9e-05
Ghi_D07G03201	272.589	-1.22725	0.252002	-4.87001	1.12e-06	3.94e-05
Ghi_D12G03426	401.88	0.726022	0.149088	4.86975	1.12e-06	3.94e-05
Ghi_A11G00461	166.001	-0.969269	0.199094	-4.8684	1.13e-06	3.97e-05
Ghi_D13G13096	1205.67	-0.645041	0.132512	-4.86779	1.13e-06	3.98e-05
Ghi_A05G08401	656.296	-0.895162	0.183917	-4.8672	1.13e-06	3.99e-05
Ghi_A11G01366	1221.22	-1.07549	0.220972	-4.86708	1.13e-06	3.99e-05
Ghi_D11G07551	480.507	0.71795	0.147517	4.86689	1.13e-06	3.99e-05
Ghi_D12G15336	1279.57	-0.94293	0.193747	-4.86682	1.13e-06	3.99e-05
Ghi_A09G02166	1159.73	-0.664455	0.136561	-4.86561	1.14e-06	4.01e-05
Ghi_A12G13111	16.3162	6.68639	1.37461	4.86421	1.15e-06	4.03e-05
Ghi_D11G02976	3249.26	2.06092	0.423734	4.86371	1.15e-06	4.04e-05
Ghi_D12G10121	514.958	0.422543	0.0868929	4.8628	1.16e-06	4.06e-05
Ghi_D13G11006	940.39	0.99347	0.204297	4.86287	1.16e-06	4.06e-05
Ghi_A02G10126	110.932	1.77029	0.364082	4.86234	1.16e-06	4.06e-05
Ghi_A05G14391	626.283	-0.349368	0.071865	-4.86144	1.17e-06	4.08e-05
Ghi_A10G13471	39.7192	-2.24423	0.461628	-4.86155	1.16e-06	4.08e-05
Ghi_D10G02696	317.439	-0.881613	0.181365	-4.86099	1.17e-06	4.08e-05
Ghi_A07G08641	684.568	-0.806546	0.165948	-4.86023	1.17e-06	4.09e-05
Ghi_D04G02056	220.692	-0.999901	0.205736	-4.86011	1.17e-06	4.09e-05
Ghi_D04G10466	1365.96	-0.662865	0.136383	-4.86032	1.17e-06	4.09e-05
Ghi_A10G13956	273.376	0.758372	0.156057	4.85957	1.18e-06	4.1e-05
Ghi_D02G09061	829.54	-1.59291	0.327782	-4.85965	1.18e-06	4.1e-05
Ghi_D09G04081	33.7623	1.44179	0.296716	4.85914	1.18e-06	4.1e-05
Ghi_D05G11426	389.252	-1.17244	0.241338	-4.85808	1.19e-06	4.12e-05
Ghi_A10G14026	940.068	1.59373	0.328135	4.85694	1.19e-06	4.15e-05
Ghi_A05G00326	1073.7	1.10171	0.22697	4.85399	1.21e-06	4.2e-05
Ghi_A10G14481	181.991	-2.00531	0.413207	-4.85304	1.22e-06	4.22e-05
Ghi_A11G07741	92.6601	1.40004	0.28853	4.85232	1.22e-06	4.24e-05
Ghi_D10G06651	319.782	-0.497574	0.102602	-4.84954	1.24e-06	4.29e-05
Ghi_D10G06671	228.082	-0.962335	0.198474	-4.84866	1.24e-06	4.31e-05
Ghi_D08G12401	197.658	0.79776	0.16469	4.84401	1.27e-06	4.41e-05
Ghi_A13G07776	233.191	-0.925975	0.191169	-4.84374	1.27e-06	4.41e-05
Ghi_D07G03156	33.4957	-2.13965	0.44188	-4.84215	1.28e-06	4.44e-05
Ghi_A04G01191	16.5525	-2.88467	0.595888	-4.84096	1.29e-06	4.47e-05
Ghi_A03G02216	697.565	-0.495782	0.102444	-4.83956	1.3e-06	4.49e-05
Ghi_A08G02011	721.995	-0.736154	0.152109	-4.83965	1.3e-06	4.49e-05
Ghi_D11G00371	6048.02	1.68349	0.347853	4.83966	1.3e-06	4.49e-05
Ghi_A13G08946	1498.32	-0.97959	0.202426	-4.83926	1.3e-06	4.49e-05
Ghi_A05G12441	125.278	-2.16201	0.446792	-4.83897	1.31e-06	4.5e-05
Ghi_D05G07571	25.0072	-1.45288	0.300425	-4.83609	1.32e-06	4.56e-05
Ghi_D05G13656	17.2453	-2.79664	0.578343	-4.8356	1.33e-06	4.57e-05
Ghi_D06G08201	965.786	-0.869473	0.179855	-4.83431	1.34e-06	4.6e-05
Ghi_A11G01211	882.997	0.568021	0.117515	4.83362	1.34e-06	4.61e-05
Ghi_A12G01881	311.77	1.09127	0.225789	4.83315	1.34e-06	4.62e-05
Ghi_A05G08496	482.151	-0.829301	0.171604	-4.83264	1.35e-06	4.63e-05
Ghi_D13G00051	143.422	1.80738	0.374021	4.83229	1.35e-06	4.63e-05
Ghi_D01G01746	8.0309	-6.09592	1.26177	-4.83126	1.36e-06	4.65e-05
Ghi_D06G04571	903.763	-1.70437	0.352935	-4.82912	1.37e-06	4.7e-05
Ghi_D07G04546	4451.89	0.960442	0.198933	4.82797	1.38e-06	4.72e-05
Ghi_A11G04341	44.9767	-1.83015	0.379097	-4.82767	1.38e-06	4.73e-05
Ghi_D06G03836	11.8768	2.88603	0.597997	4.82615	1.39e-06	4.76e-05
Ghi_D08G03691	692.936	0.620787	0.128637	4.8259	1.39e-06	4.76e-05
Ghi_D12G08416	96.4302	-1.05585	0.218863	-4.82424	1.41e-06	4.8e-05
Ghi_A05G13466	898.89	-0.701019	0.145397	-4.82141	1.43e-06	4.87e-05
Ghi_A08G06831	202.1	2.6204	0.543539	4.82099	1.43e-06	4.87e-05
Ghi_D09G00296	168.063	-0.983634	0.204032	-4.82097	1.43e-06	4.87e-05
Ghi_A05G01366	390.419	-0.548447	0.113774	-4.8205	1.43e-06	4.88e-05
Ghi_A05G13871	143.838	0.768311	0.159394	4.8202	1.43e-06	4.88e-05
Ghi_D05G05911	129.662	-1.87505	0.389086	-4.8191	1.44e-06	4.91e-05
Ghi_D13G02111	2809.67	-0.536747	0.111388	-4.8187	1.44e-06	4.91e-05
Ghi_D10G11521	1965.58	-2.80969	0.583139	-4.81822	1.45e-06	4.92e-05
Ghi_A06G00146	17.721	2.91561	0.605289	4.81688	1.46e-06	4.95e-05
Ghi_A09G10761	810.142	-0.651864	0.135338	-4.81657	1.46e-06	4.96e-05
Ghi_A05G14801	54.3388	1.22261	0.253856	4.81617	1.46e-06	4.96e-05
Ghi_D01G03461	336.272	0.458343	0.0951691	4.81609	1.46e-06	4.96e-05
Ghi_D13G09756	332.611	-0.713345	0.148162	-4.81462	1.47e-06	5e-05
Ghi_A08G04296	236.85	-0.862208	0.17909	-4.81439	1.48e-06	5e-05
Ghi_D06G04776	126.433	0.764228	0.158852	4.81093	1.5e-06	5.08e-05
Ghi_D11G11181	608.945	-0.408624	0.084948	-4.81029	1.51e-06	5.1e-05
Ghi_A13G00166	81.5168	1.46076	0.303747	4.80912	1.52e-06	5.12e-05
Ghi_D07G12346	3975.85	-2.09811	0.436393	-4.80785	1.53e-06	5.15e-05
Ghi_A13G05666	77.2349	1.88605	0.392314	4.80749	1.53e-06	5.16e-05
Ghi_A08G00741	15.4308	2.44909	0.509553	4.80635	1.54e-06	5.19e-05
Ghi_A07G07736	461.104	-0.728572	0.151591	-4.80617	1.54e-06	5.19e-05
Ghi_A10G14561	132.35	3.22524	0.671137	4.80563	1.54e-06	5.2e-05
Ghi_A06G01036	6.24466	-4.35474	0.906555	-4.80361	1.56e-06	5.25e-05
Ghi_D05G03766	72.0968	1.35335	0.281766	4.80312	1.56e-06	5.26e-05
Ghi_A08G06841	11.1651	3.58723	0.746904	4.80281	1.56e-06	5.26e-05
Ghi_A12G01041	425.33	-0.831201	0.173075	-4.80256	1.57e-06	5.27e-05
Ghi_A03G02576	99.8466	1.1265	0.23464	4.80097	1.58e-06	5.3e-05
Ghi_D09G10946	484.949	-0.531389	0.110692	-4.80059	1.58e-06	5.31e-05
Ghi_D12G04801	2325.95	1.19757	0.249526	4.79937	1.59e-06	5.34e-05
Ghi_D05G13726	170.61	-0.805612	0.167865	-4.79918	1.59e-06	5.34e-05
Ghi_A10G03591	5.64943	-6.23474	1.29922	-4.79882	1.6e-06	5.35e-05
Ghi_A01G11941	334.308	2.60867	0.543666	4.7983	1.6e-06	5.36e-05
Ghi_D10G13596	6.89906	-5.94239	1.23851	-4.79801	1.6e-06	5.36e-05
Ghi_D03G06981	313.54	0.505899	0.105503	4.79512	1.63e-06	5.44e-05
Ghi_A12G14206	117.201	1.71178	0.357009	4.79479	1.63e-06	5.44e-05
Ghi_A01G03201	50.9897	2.56107	0.534256	4.79372	1.64e-06	5.47e-05
Ghi_A02G04886	1233.08	0.508933	0.106184	4.79292	1.64e-06	5.49e-05
Ghi_A05G19671	1210.46	-1.31494	0.274389	-4.79226	1.65e-06	5.5e-05
Ghi_A13G07081	127.144	-1.34713	0.281175	-4.79108	1.66e-06	5.53e-05
Ghi_D05G09236	429.959	-0.453276	0.0946106	-4.79096	1.66e-06	5.53e-05
Ghi_A07G03131	3282.81	1.84591	0.38532	4.7906	1.66e-06	5.54e-05
Ghi_A02G10001	26.5216	-2.40461	0.502019	-4.78988	1.67e-06	5.56e-05
Ghi_D09G07841	22.1651	-1.88254	0.39317	-4.78812	1.68e-06	5.6e-05
Ghi_A10G04521	104.16	-0.794336	0.166	-4.78515	1.71e-06	5.68e-05
Ghi_D12G15021	135.198	1.9402	0.405576	4.78383	1.72e-06	5.71e-05
Ghi_D12G01001	696.682	-0.749683	0.156749	-4.78268	1.73e-06	5.74e-05
Ghi_A11G09866	1274.2	-0.9949	0.208047	-4.78209	1.73e-06	5.76e-05
Ghi_A01G11481	704.039	0.821712	0.171845	4.78172	1.74e-06	5.76e-05
Ghi_A11G06991	185.324	-1.57921	0.330313	-4.78096	1.74e-06	5.78e-05
Ghi_A08G13446	432.613	-0.688201	0.143994	-4.77938	1.76e-06	5.82e-05
Ghi_A01G02901	141.921	2.3096	0.483352	4.77829	1.77e-06	5.85e-05
Ghi_D01G00696	375.56	-1.5784	0.330398	-4.77726	1.78e-06	5.88e-05
Ghi_A07G01586	145.116	-2.69285	0.563886	-4.77552	1.79e-06	5.92e-05
Ghi_D02G12531	656.952	0.73196	0.153272	4.77555	1.79e-06	5.92e-05
Ghi_D04G09481	228.752	-0.829811	0.17378	-4.77508	1.8e-06	5.93e-05
Ghi_D13G05696	64.3087	2.55731	0.535539	4.7752	1.8e-06	5.93e-05
Ghi_A11G15346	62.8881	-1.63688	0.342819	-4.77478	1.8e-06	5.93e-05
Ghi_A08G08016	265.004	-1.16764	0.244551	-4.77461	1.8e-06	5.94e-05
Ghi_D05G13781	247.887	-1.27966	0.268106	-4.77298	1.82e-06	5.98e-05
Ghi_D02G11781	23.9364	-1.79532	0.376218	-4.77201	1.82e-06	6.01e-05
Ghi_D08G02171	65.0201	2.86624	0.600781	4.77085	1.83e-06	6.04e-05
Ghi_D13G13551	5.54388	6.11605	1.28218	4.77005	1.84e-06	6.06e-05
Ghi_A09G11221	618.889	0.564529	0.118358	4.76969	1.85e-06	6.06e-05
Ghi_D02G04036	65.2912	1.7595	0.368904	4.76953	1.85e-06	6.06e-05
Ghi_D03G04811	473.519	-0.860516	0.18042	-4.76952	1.85e-06	6.06e-05
Ghi_D12G01031	33.5497	-1.75512	0.367971	-4.76973	1.84e-06	6.06e-05
Ghi_A07G01776	217.698	0.642562	0.134751	4.76853	1.86e-06	6.08e-05
Ghi_A03G09801	107.565	-1.57037	0.329425	-4.76701	1.87e-06	6.13e-05
Ghi_A08G12226	1804.93	0.739875	0.15524	4.766	1.88e-06	6.15e-05
Ghi_A06G12146	19.3084	2.3372	0.490504	4.76489	1.89e-06	6.18e-05
Ghi_A05G11851	320.207	0.775202	0.162828	4.76087	1.93e-06	6.3e-05
Ghi_D01G07021	116.677	-2.70943	0.569126	-4.76068	1.93e-06	6.31e-05
Ghi_D09G01311	404.498	-1.44776	0.304132	-4.7603	1.93e-06	6.32e-05
Ghi_D10G10281	140.036	4.44096	0.932975	4.76	1.94e-06	6.32e-05
Ghi_A11G18191	3132.1	-0.534481	0.1123	-4.75939	1.94e-06	6.34e-05
Ghi_A09G12946	45.7153	2.51525	0.528521	4.75904	1.95e-06	6.34e-05
Ghi_A05G09801	93.6752	1.06338	0.223491	4.75806	1.95e-06	6.37e-05
Ghi_A03G12646	1178.77	-0.707235	0.148675	-4.7569	1.97e-06	6.4e-05
Ghi_A06G12681	16.4814	3.2424	0.681611	4.75696	1.97e-06	6.4e-05
Ghi_A09G12521	173.387	-0.885228	0.186092	-4.75694	1.97e-06	6.4e-05
Ghi_D06G02426	357.113	-0.72277	0.151948	-4.75671	1.97e-06	6.4e-05
Ghi_D08G06186	2309.64	-0.97424	0.204831	-4.75631	1.97e-06	6.41e-05
Ghi_A02G00941	561.768	-0.899913	0.189236	-4.75551	1.98e-06	6.43e-05
Ghi_A09G12646	1591.45	-0.659874	0.138875	-4.75157	2.02e-06	6.55e-05
Ghi_A09G13741	520.144	-0.712701	0.150002	-4.75126	2.02e-06	6.55e-05
Ghi_D05G14706	974.261	-0.465797	0.0980352	-4.75132	2.02e-06	6.55e-05
Ghi_D06G10521	156.602	-2.07769	0.437292	-4.75126	2.02e-06	6.55e-05
Ghi_D10G01461	8.59614	-6.82152	1.436	-4.75035	2.03e-06	6.57e-05
Ghi_D01G11096	151.158	-0.687235	0.1447	-4.74937	2.04e-06	6.6e-05
Ghi_A10G00206	20.2452	-2.88388	0.607304	-4.74867	2.05e-06	6.62e-05
Ghi_D11G01071	131.517	-1.38656	0.292087	-4.74708	2.06e-06	6.67e-05
Ghi_D01G11786	131.779	-1.15829	0.244075	-4.74566	2.08e-06	6.71e-05
Ghi_A08G02246	169.073	1.76156	0.371444	4.74248	2.11e-06	6.82e-05
Ghi_A09G13446	471.076	-0.619943	0.130762	-4.74101	2.13e-06	6.86e-05
Ghi_A03G10426	748.299	1.2012	0.253458	4.73926	2.15e-06	6.91e-05
Ghi_A05G01216	79.748	-1.46462	0.309035	-4.73935	2.14e-06	6.91e-05
Ghi_D08G06111	79.4186	-1.14267	0.241101	-4.73939	2.14e-06	6.91e-05
Ghi_D05G04476	2458.27	-0.9802	0.20685	-4.7387	2.15e-06	6.92e-05
Ghi_A03G12681	1020.83	0.604821	0.127671	4.73734	2.17e-06	6.97e-05
Ghi_A07G12476	207.469	-0.838907	0.1771	-4.7369	2.17e-06	6.98e-05
Ghi_D13G07286	209.839	-1.24349	0.26254	-4.73638	2.18e-06	6.99e-05
Ghi_A01G04581	57.9845	1.46507	0.309428	4.73475	2.19e-06	7.04e-05
Ghi_A05G03751	13.6558	-3.07335	0.649113	-4.7347	2.19e-06	7.04e-05
Ghi_D11G08686	319.796	-0.982209	0.20749	-4.73376	2.2e-06	7.07e-05
Ghi_A11G18696	501.092	0.889481	0.187967	4.73213	2.22e-06	7.12e-05
Ghi_D09G11311	482.727	-1.37015	0.28958	-4.73153	2.23e-06	7.14e-05
Ghi_A03G12026	1301.85	1.87196	0.395745	4.73021	2.24e-06	7.18e-05
Ghi_D08G08226	36.1814	-1.2656	0.267654	-4.72849	2.26e-06	7.24e-05
Ghi_D12G15156	656.772	0.669138	0.141541	4.72751	2.27e-06	7.27e-05
Ghi_D10G09606	178.595	-2.39681	0.507069	-4.7268	2.28e-06	7.29e-05
Ghi_D06G01176	69.0512	1.09	0.230612	4.72656	2.28e-06	7.29e-05
Ghi_D08G13176	298.472	-0.828201	0.175234	-4.72625	2.29e-06	7.3e-05
Ghi_D13G01591	830.946	-0.638469	0.135409	-4.71511	2.42e-06	7.71e-05
Ghi_D04G04021	60.4549	1.41646	0.300427	4.71483	2.42e-06	7.71e-05
Ghi_A03G01546	413.647	-1.18605	0.251671	-4.71271	2.44e-06	7.79e-05
Ghi_D10G01876	374.587	0.713243	0.151413	4.71058	2.47e-06	7.87e-05
Ghi_A11G16196	1732.3	-0.630475	0.133861	-4.70991	2.48e-06	7.89e-05
Ghi_D05G00141	1054.91	-0.873629	0.185494	-4.70974	2.48e-06	7.89e-05
Ghi_D11G06736	270.394	-1.60043	0.340077	-4.70608	2.53e-06	8.03e-05
Ghi_D03G05301	163.553	-0.79587	0.169137	-4.70549	2.53e-06	8.05e-05
Ghi_D07G05211	525.735	-1.05669	0.224579	-4.70521	2.54e-06	8.05e-05
Ghi_D11G00236	1562.14	-0.87554	0.186091	-4.7049	2.54e-06	8.06e-05
Ghi_D10G03246	160.319	-1.77835	0.378051	-4.70399	2.55e-06	8.09e-05
Ghi_D02G01126	610.424	1.03594	0.22024	4.70368	2.56e-06	8.1e-05
Ghi_A11G08031	69.0452	-1.50185	0.319307	-4.70348	2.56e-06	8.1e-05
Ghi_A12G12741	1396.77	-0.533752	0.113498	-4.70275	2.57e-06	8.13e-05
Ghi_A12G09281	221.245	-0.954111	0.202905	-4.70227	2.57e-06	8.14e-05
Ghi_A11G11191	421.548	-0.767048	0.163143	-4.7017	2.58e-06	8.16e-05
Ghi_D10G12571	95.6113	-0.99248	0.211106	-4.70134	2.58e-06	8.17e-05
Ghi_A11G03866	30.4257	1.8063	0.384247	4.70089	2.59e-06	8.18e-05
Ghi_A01G11116	2387.54	-0.830495	0.176736	-4.69908	2.61e-06	8.25e-05
Ghi_D02G01531	41.2294	-3.35967	0.715027	-4.69865	2.62e-06	8.26e-05
Ghi_D06G07471	81.5005	-1.56473	0.333031	-4.69844	2.62e-06	8.27e-05
Ghi_A07G05316	89.4323	-1.84165	0.391985	-4.69826	2.62e-06	8.27e-05
Ghi_A10G03151	634.505	1.03469	0.220267	4.69744	2.63e-06	8.3e-05
Ghi_A05G04256	36.7665	2.11494	0.450245	4.69732	2.64e-06	8.3e-05
Ghi_D01G10251	55.9065	-1.27352	0.27118	-4.69621	2.65e-06	8.34e-05
Ghi_D02G06161	36.3325	-1.77989	0.379027	-4.69594	2.65e-06	8.35e-05
Ghi_D05G10926	1262.89	2.90523	0.618694	4.69575	2.66e-06	8.35e-05
Ghi_A11G00431	469.334	-0.831404	0.177081	-4.69505	2.67e-06	8.37e-05
Ghi_A13G11736	1089.2	-0.760055	0.161881	-4.69515	2.66e-06	8.37e-05
Ghi_A12G13871	143.018	-0.714587	0.152206	-4.69487	2.67e-06	8.37e-05
Ghi_A05G00011	144.486	-1.12235	0.239099	-4.69408	2.68e-06	8.4e-05
Ghi_A01G11811	672.812	-0.969242	0.206541	-4.69273	2.7e-06	8.44e-05
Ghi_A11G01596	1497.69	-0.94299	0.200946	-4.69276	2.7e-06	8.44e-05
Ghi_D11G08386	105.851	-1.07555	0.229206	-4.69251	2.7e-06	8.45e-05
Ghi_D12G13621	147.295	1.36031	0.289933	4.6918	2.71e-06	8.47e-05
Ghi_A05G18196	60.9019	2.09167	0.445975	4.6901	2.73e-06	8.54e-05
Ghi_A12G08206	691.752	1.23128	0.262594	4.68892	2.75e-06	8.58e-05
Ghi_A09G01801	3098.5	-1.51747	0.323638	-4.6888	2.75e-06	8.58e-05
Ghi_D09G04321	11.3432	-2.58897	0.552308	-4.68755	2.76e-06	8.63e-05
Ghi_A02G07571	1742.35	-0.809998	0.172822	-4.6869	2.77e-06	8.64e-05
Ghi_D08G11696	1151.59	-2.38003	0.507806	-4.68689	2.77e-06	8.64e-05
Ghi_D12G00281	156.849	-5.85299	1.24877	-4.687	2.77e-06	8.64e-05
Ghi_A11G03806	220.56	-1.02192	0.218057	-4.68648	2.78e-06	8.65e-05
Ghi_D12G16036	897.332	-0.427013	0.0911168	-4.68644	2.78e-06	8.65e-05
Ghi_D09G07836	41.2505	-1.61665	0.344978	-4.68623	2.78e-06	8.66e-05
Ghi_A08G05196	86.5779	-1.5118	0.322687	-4.68504	2.8e-06	8.7e-05
Ghi_A05G21661	1798.95	-0.783579	0.167286	-4.68406	2.81e-06	8.74e-05
Ghi_D12G02226	99.1761	-1.04737	0.223613	-4.68382	2.82e-06	8.74e-05
Ghi_A03G12421	1222.76	-0.574367	0.122689	-4.6815	2.85e-06	8.84e-05
Ghi_D06G08891	2631.98	-0.841994	0.179892	-4.68056	2.86e-06	8.87e-05
Ghi_D04G07751	1599.01	-0.672969	0.143885	-4.67714	2.91e-06	9.01e-05
Ghi_D07G02796	796.811	1.62163	0.346714	4.67714	2.91e-06	9.01e-05
Ghi_A09G12551	1150.74	-0.517187	0.11059	-4.67663	2.92e-06	9.02e-05
Ghi_A13G01041	356.294	-0.932861	0.199475	-4.67657	2.92e-06	9.02e-05
Ghi_A13G11426	21.9134	3.05243	0.652687	4.67671	2.92e-06	9.02e-05
Ghi_D02G12096	1077.48	-0.714274	0.152736	-4.67654	2.92e-06	9.02e-05
Ghi_A08G07561	212.632	-0.821297	0.175667	-4.67531	2.94e-06	9.06e-05
Ghi_D02G07121	159.267	-1.00286	0.214501	-4.67531	2.94e-06	9.06e-05
Ghi_A12G15526	515.808	-0.752836	0.161078	-4.67374	2.96e-06	9.13e-05
Ghi_A05G04831	98.4849	-1.0718	0.22935	-4.67322	2.97e-06	9.14e-05
Ghi_A07G00146	249.876	-0.863629	0.184843	-4.67222	2.98e-06	9.18e-05
Ghi_A05G19876	115.182	-0.884285	0.18933	-4.67061	3e-06	9.25e-05
Ghi_A10G01491	36.8449	-1.39197	0.298072	-4.66989	3.01e-06	9.28e-05
Ghi_A07G00521	4.13501	6.1218	1.31102	4.66949	3.02e-06	9.29e-05
Ghi_D08G01866	96.5561	-1.76544	0.378121	-4.66898	3.03e-06	9.31e-05
Ghi_A09G08851	110.603	-0.981745	0.210353	-4.66713	3.05e-06	9.39e-05
Ghi_D11G03686	546.865	0.485451	0.104021	4.66685	3.06e-06	9.4e-05
Ghi_A11G07366	455.97	-0.875777	0.187708	-4.66564	3.08e-06	9.44e-05
Ghi_A13G06341	92.3802	1.91427	0.410301	4.66551	3.08e-06	9.44e-05
Ghi_D08G06996	272.483	1.55689	0.333704	4.66549	3.08e-06	9.44e-05
Ghi_A13G02271	93.6425	-1.06089	0.227407	-4.66514	3.08e-06	9.45e-05
Ghi_D12G15636	30.721	3.14262	0.673656	4.66502	3.09e-06	9.45e-05
Ghi_A08G08246	119.838	-1.61408	0.346019	-4.66471	3.09e-06	9.46e-05
Ghi_A06G01016	38.9521	2.06218	0.442191	4.66355	3.11e-06	9.51e-05
Ghi_D08G02311	148.587	2.01049	0.431112	4.66349	3.11e-06	9.51e-05
Ghi_D11G16111	337.616	-0.661101	0.141764	-4.6634	3.11e-06	9.51e-05
Ghi_A05G16671	672.526	2.07463	0.444908	4.66305	3.12e-06	9.51e-05
Ghi_A07G02011	193.161	-0.787385	0.168854	-4.66311	3.11e-06	9.51e-05
Ghi_D06G01406	33.1285	2.25557	0.48377	4.66249	3.12e-06	9.53e-05
Ghi_D01G07176	178.674	0.84196	0.180591	4.66224	3.13e-06	9.54e-05
Ghi_D09G05776	239.681	-0.762856	0.163643	-4.66172	3.14e-06	9.56e-05
Ghi_D07G03006	129.743	-1.38337	0.296785	-4.66117	3.14e-06	9.58e-05
Ghi_D11G14536	350.719	1.79739	0.38587	4.65801	3.19e-06	9.72e-05
Ghi_A12G14826	1572.66	-0.818332	0.175695	-4.65769	3.2e-06	9.73e-05
Ghi_D04G00976	150.654	1.94545	0.417773	4.65673	3.21e-06	9.77e-05
Ghi_A06G12456	590.508	-1.15353	0.247728	-4.65643	3.22e-06	9.77e-05
Ghi_D11G09781	312.109	0.978285	0.210093	4.65644	3.22e-06	9.77e-05
Ghi_A08G12651	358.509	0.803812	0.172647	4.6558	3.23e-06	9.79e-05
Ghi_D03G09701	34.2946	1.54206	0.331214	4.65578	3.23e-06	9.79e-05
Ghi_D08G06491	131.689	-0.916199	0.196781	-4.65594	3.23e-06	9.79e-05
Ghi_A02G05331	349.128	-1.00314	0.21558	-4.65323	3.27e-06	9.9e-05
Ghi_A10G06101	1194.11	-0.859873	0.184797	-4.65307	3.27e-06	9.91e-05
Ghi_D08G00296	24.9507	2.00183	0.430263	4.65257	3.28e-06	9.93e-05
Ghi_A05G09471	124.833	-2.48443	0.53406	-4.65196	3.29e-06	9.95e-05
Ghi_A11G10101	313.279	-0.618838	0.133035	-4.65171	3.29e-06	9.96e-05
Ghi_D03G01626	161.524	-0.887296	0.190796	-4.65049	3.31e-06	0.00010009
Ghi_D03G09256	333.609	-1.28673	0.276711	-4.6501	3.32e-06	0.000100226
Ghi_A09G01131	168.162	-1.80165	0.387463	-4.64986	3.32e-06	0.000100258
Ghi_A10G11526	59.1099	-1.69753	0.365076	-4.6498	3.32e-06	0.000100258
Ghi_A09G11171	2248.48	-0.545307	0.117289	-4.64925	3.33e-06	0.00010047
Ghi_A05G02826	247.856	0.654867	0.14095	4.64608	3.38e-06	0.000101972
Ghi_A05G23396	184.619	0.748754	0.161164	4.64592	3.39e-06	0.000101995
Ghi_D06G04721	191.137	-0.850351	0.183037	-4.64579	3.39e-06	0.000102
Ghi_D08G07641	277.716	-2.21385	0.476542	-4.64566	3.39e-06	0.000102009
Ghi_A06G00976	516.809	1.06625	0.229607	4.64381	3.42e-06	0.000102873
Ghi_D07G12306	114.842	-2.28174	0.491372	-4.6436	3.42e-06	0.000102918
Ghi_D13G00986	243.36	-1.40345	0.302251	-4.64333	3.43e-06	0.000102997
Ghi_D06G06516	164.692	2.12982	0.458701	4.64314	3.43e-06	0.000103034
Ghi_A03G01521	95.3077	1.28139	0.275997	4.64276	3.44e-06	0.000103111
Ghi_A05G05651	314.342	-0.552014	0.118897	-4.6428	3.44e-06	0.000103111
Ghi_A09G09411	59.8612	1.58545	0.341609	4.64111	3.47e-06	0.00010383
Ghi_D06G10281	15986.6	-0.646136	0.13922	-4.6411	3.47e-06	0.00010383
Ghi_A03G01166	502.508	1.19911	0.258386	4.64078	3.47e-06	0.000103935
Ghi_A08G05431	579.258	0.657334	0.141653	4.64046	3.48e-06	0.000104034
Ghi_A06G11241	198.548	-2.74007	0.590508	-4.6402	3.48e-06	0.000104113
Ghi_A05G22951	140.381	-2.01784	0.434894	-4.63985	3.49e-06	0.000104174
Ghi_D12G00946	82.6931	2.71084	0.584244	4.63992	3.49e-06	0.000104174
Ghi_A12G01841	78.4612	1.04423	0.225079	4.63939	3.49e-06	0.000104346
Ghi_D06G01026	122.538	0.848693	0.182958	4.63873	3.51e-06	0.000104626
Ghi_D13G01831	126.03	-0.90678	0.195489	-4.63853	3.51e-06	0.00010467
Ghi_A13G12276	1073.49	-0.871842	0.187974	-4.6381	3.52e-06	0.000104829
Ghi_D02G01631	2560.01	-1.60494	0.346078	-4.63753	3.53e-06	0.000105063
Ghi_A10G01611	193.216	-0.560165	0.120809	-4.63677	3.54e-06	0.000105391
Ghi_D12G07421	38.8084	-1.70235	0.367209	-4.63592	3.55e-06	0.000105764
Ghi_A10G01606	764.934	2.23763	0.482791	4.63478	3.57e-06	0.000106292
Ghi_A08G10521	1944.2	-0.637238	0.137498	-4.63451	3.58e-06	0.000106375
Ghi_A09G10591	99.407	1.31516	0.283799	4.63415	3.58e-06	0.000106502
Ghi_A07G11831	4.90462	-5.90242	1.27375	-4.63387	3.59e-06	0.000106586
Ghi_D11G04286	145.425	-0.929606	0.200665	-4.63262	3.61e-06	0.000107176
Ghi_D13G00876	927.185	-0.707164	0.15268	-4.63167	3.63e-06	0.00010761
Ghi_A11G11901	304.771	-0.845851	0.182651	-4.63096	3.64e-06	0.000107922
Ghi_D02G06571	168.283	1.31596	0.28435	4.62797	3.69e-06	0.000109426
Ghi_D12G04741	50.7407	-1.09226	0.236019	-4.62787	3.69e-06	0.000109426
Ghi_A11G00961	821.462	-0.902952	0.195141	-4.62718	3.71e-06	0.00010973
Ghi_D04G01501	151.2	1.00733	0.217728	4.62654	3.72e-06	0.000110009
Ghi_A03G09586	219.84	-0.486244	0.10512	-4.62561	3.73e-06	0.000110444
Ghi_A09G08276	418.39	-0.544651	0.117784	-4.62416	3.76e-06	0.000111161
Ghi_D10G10596	114.004	-1.729	0.373979	-4.62324	3.78e-06	0.000111591
Ghi_D04G08621	88.8171	0.830917	0.179778	4.6219	3.8e-06	0.000112256
Ghi_D04G03476	250.038	-0.796869	0.172425	-4.62154	3.81e-06	0.00011239
Ghi_A06G09646	38.0001	-1.69451	0.366708	-4.62086	3.82e-06	0.000112697
Ghi_D03G06226	510.906	0.522337	0.113065	4.6198	3.84e-06	0.000113214
Ghi_A07G03981	3714.68	-0.425244	0.0920861	-4.61789	3.88e-06	0.000114198
Ghi_D02G02986	150.856	0.927464	0.20086	4.61747	3.88e-06	0.000114307
Ghi_D05G03911	345.523	0.98113	0.212479	4.61755	3.88e-06	0.000114307
Ghi_D01G02671	13.3319	-2.26334	0.490406	-4.61525	3.93e-06	0.000115475
Ghi_A10G08811	735.571	1.29989	0.281687	4.61468	3.94e-06	0.00011573
Ghi_A01G12051	323.238	-0.556985	0.120703	-4.6145	3.94e-06	0.000115766
Ghi_D13G00371	56.8715	1.74202	0.377532	4.61424	3.95e-06	0.00011585
Ghi_D06G06661	95.3234	-1.23702	0.268166	-4.61289	3.97e-06	0.00011654
Ghi_A01G02386	21.8793	-2.24512	0.486872	-4.61132	4e-06	0.000117341
Ghi_D11G11091	322.27	2.40649	0.521875	4.61125	4e-06	0.000117341
Ghi_D03G01651	69.5843	-1.50727	0.326965	-4.60989	4.03e-06	0.000118047
Ghi_D04G05526	1007.42	-0.670326	0.145459	-4.60834	4.06e-06	0.000118866
Ghi_A09G04676	171.079	-0.684056	0.148482	-4.60701	4.09e-06	0.000119551
Ghi_D06G08946	31.039	2.41763	0.524783	4.60692	4.09e-06	0.000119551
Ghi_D05G01711	38.6275	2.4971	0.542098	4.60636	4.1e-06	0.00011981
Ghi_A11G03216	273.709	-1.12146	0.243472	-4.60613	4.1e-06	0.000119879
Ghi_D06G00401	89.2325	1.10225	0.239369	4.60482	4.13e-06	0.000120572
Ghi_D10G12631	18.7221	3.25309	0.706522	4.60438	4.14e-06	0.000120761
Ghi_A10G08461	1599.74	0.552268	0.11995	4.60415	4.14e-06	0.000120827
Ghi_D06G03656	29.3216	2.02756	0.440412	4.60378	4.15e-06	0.00012098
Ghi_A05G09371	319.888	-0.7967	0.173068	-4.6034	4.16e-06	0.000121137
Ghi_A01G04286	150.83	-0.936723	0.203517	-4.60268	4.17e-06	0.000121493
Ghi_A03G09561	40.7523	-1.26208	0.274225	-4.60236	4.18e-06	0.00012161
Ghi_D07G08711	18.1106	-3.17303	0.689477	-4.60208	4.18e-06	0.000121711
Ghi_A11G10796	264.898	-2.02719	0.440638	-4.60059	4.21e-06	0.00012252
Ghi_D08G10801	197.915	-2.21455	0.481462	-4.59963	4.23e-06	0.00012302
Ghi_D13G07446	29.9786	-2.47316	0.537752	-4.59907	4.24e-06	0.000123286
Ghi_A05G02621	256.268	-0.734482	0.159717	-4.59864	4.25e-06	0.000123453
Ghi_D05G03431	854.417	0.538377	0.117075	4.59857	4.25e-06	0.000123453
Ghi_D05G13926	273.272	-2.81178	0.611464	-4.59844	4.26e-06	0.000123459
Ghi_A06G01136	147.593	-1.17067	0.254712	-4.59604	4.31e-06	0.000124825
Ghi_A05G21866	106.035	1.61099	0.350582	4.59519	4.32e-06	0.000125267
Ghi_D11G06546	497.177	0.67577	0.147075	4.59473	4.33e-06	0.000125476
Ghi_A09G09251	31.7046	2.57287	0.560002	4.59439	4.34e-06	0.000125618
Ghi_A08G05251	696.838	0.494472	0.107652	4.59323	4.36e-06	0.000126252
Ghi_A05G18191	222.957	1.5093	0.328674	4.59208	4.39e-06	0.000126814
Ghi_A13G08626	338.944	-2.03848	0.443908	-4.59212	4.39e-06	0.000126814
Ghi_D02G02586	1278.12	-0.700923	0.152651	-4.59166	4.4e-06	0.000127003
Ghi_D03G06031	368.913	-0.649495	0.141456	-4.59151	4.4e-06	0.000127028
Ghi_A13G03446	455.668	-0.639416	0.139278	-4.59094	4.41e-06	0.000127239
Ghi_D08G11201	187.051	0.742446	0.161719	4.59095	4.41e-06	0.000127239
Ghi_A11G16351	202.723	1.68646	0.367365	4.59068	4.42e-06	0.000127326
Ghi_A12G10001	906.006	-0.752989	0.164029	-4.59058	4.42e-06	0.000127326
Ghi_A13G01606	928.062	-0.581035	0.126585	-4.59009	4.43e-06	0.000127509
Ghi_D08G14591	11.4137	-3.02072	0.658101	-4.59006	4.43e-06	0.000127509
Ghi_D03G07931	372.499	1.21424	0.264557	4.58972	4.44e-06	0.000127646
Ghi_A10G00461	158.908	1.79463	0.391061	4.58913	4.45e-06	0.000127939
Ghi_A05G02901	42.3056	1.75933	0.383389	4.58887	4.46e-06	0.00012803
GhiUnG00156	59.1845	-1.01567	0.221376	-4.58796	4.48e-06	0.000128526
Ghi_A05G24201	43.0366	1.36485	0.297569	4.58666	4.5e-06	0.000129256
Ghi_A05G11601	967.872	-1.1559	0.252039	-4.58619	4.51e-06	0.000129482
Ghi_D08G12581	23.4223	3.11902	0.680265	4.58501	4.54e-06	0.000130149
Ghi_A02G05511	766.696	-0.735838	0.16051	-4.58439	4.55e-06	0.000130365
Ghi_A10G10181	733.607	-1.17922	0.257228	-4.58433	4.55e-06	0.000130365
Ghi_D09G00976	8.64899	3.45203	0.752997	4.58439	4.55e-06	0.000130365
Ghi_A01G02266	25.6298	2.53357	0.552865	4.58263	4.59e-06	0.000131362
Ghi_A10G01471	1155.88	0.452598	0.0987687	4.58241	4.6e-06	0.000131362
Ghi_D12G04491	250.469	1.1596	0.25305	4.5825	4.59e-06	0.000131362
Ghi_A12G12186	43.0074	-1.82074	0.397473	-4.5808	4.63e-06	0.00013231
Ghi_A09G04946	289.881	0.757037	0.165271	4.58057	4.64e-06	0.000132385
Ghi_A10G11106	1147.79	1.1843	0.258587	4.57988	4.65e-06	0.000132754
Ghi_A02G02931	12.6659	4.20803	0.918841	4.57971	4.66e-06	0.000132789
Ghi_A12G10726	10.0119	-5.83549	1.2743	-4.57936	4.66e-06	0.000132947
Ghi_D11G00631	1374.23	0.786327	0.171723	4.57904	4.67e-06	0.000133079
Ghi_A11G07296	84.4547	-1.78704	0.390402	-4.57744	4.71e-06	0.000134027
Ghi_D01G00106	475.406	-0.647713	0.141545	-4.57601	4.74e-06	0.000134876
Ghi_D09G06076	614.063	-1.12511	0.245952	-4.57449	4.77e-06	0.000135787
Ghi_D01G03291	191.127	-1.6079	0.35157	-4.5735	4.8e-06	0.000136361
Ghi_D02G03406	369.803	0.460481	0.100697	4.57294	4.81e-06	0.000136658
Ghi_D10G06571	75.9116	-1.71173	0.374332	-4.57275	4.81e-06	0.000136707
Ghi_A10G02366	18.0596	-1.63042	0.356578	-4.5724	4.82e-06	0.000136868
Ghi_D11G01651	50.4285	-2.86426	0.626492	-4.5719	4.83e-06	0.000137124
Ghi_D03G02431	90.7832	2.02255	0.442468	4.57106	4.85e-06	0.0001376
Ghi_D01G03656	369.517	0.575322	0.125877	4.57051	4.87e-06	0.00013789
Ghi_A11G10086	35.9037	1.60483	0.351142	4.57032	4.87e-06	0.000137944
Ghi_D01G11546	21.1834	-2.00455	0.438839	-4.56784	4.93e-06	0.000139515
Ghi_D11G09291	71.7923	1.15035	0.251889	4.56691	4.95e-06	0.000140062
Ghi_D07G11981	31.492	2.39566	0.524793	4.56496	5e-06	0.000141297
Ghi_D11G05151	615.611	0.416108	0.0911675	4.56421	5.01e-06	0.000141728
Ghi_D03G09541	341.964	-0.714228	0.156498	-4.56381	5.02e-06	0.000141927
Ghi_A10G07986	106.045	1.02758	0.225195	4.56309	5.04e-06	0.00014234
Ghi_D09G00536	232.243	-0.785848	0.172281	-4.56144	5.08e-06	0.000143388
Ghi_A08G05526	533.04	-0.794786	0.174246	-4.56128	5.08e-06	0.000143424
Ghi_A05G14106	196.387	-2.20303	0.483025	-4.56091	5.09e-06	0.000143606
Ghi_A06G04816	76.0709	1.75127	0.384007	4.56051	5.1e-06	0.000143727
Ghi_A11G06816	519.158	0.60323	0.132271	4.56058	5.1e-06	0.000143727
Ghi_D08G11231	564.127	-1.37537	0.301615	-4.56	5.12e-06	0.000144006
Ghi_A08G02966	90.9614	1.6054	0.352091	4.55962	5.12e-06	0.000144114
Ghi_A11G12251	92.1172	2.34845	0.515047	4.55968	5.12e-06	0.000144114
Ghi_D05G11576	717.375	-0.722727	0.158525	-4.55907	5.14e-06	0.000144421
Ghi_A12G01541	200.986	-1.84418	0.404543	-4.55868	5.15e-06	0.000144612
Ghi_D11G07676	132.303	-1.11258	0.244198	-4.55606	5.21e-06	0.000146352
Ghi_A05G06001	2089.71	-0.80791	0.177396	-4.55427	5.26e-06	0.000147526
Ghi_D12G15621	212.684	-0.756377	0.166091	-4.55399	5.26e-06	0.00014765
Ghi_D05G10731	2815.73	1.23835	0.271998	4.55277	5.29e-06	0.000148429
Ghi_A08G12281	671.081	-0.439309	0.0965045	-4.55221	5.31e-06	0.000148754
Ghi_A10G04706	35.5477	2.91762	0.640974	4.55186	5.32e-06	0.000148924
Ghi_D13G06731	17.9678	2.87839	0.632427	4.55134	5.33e-06	0.000149213
Ghi_A11G04941	703.238	2.11716	0.465316	4.54995	5.37e-06	0.000150128
Ghi_D08G00141	1079.91	-0.476234	0.10468	-4.54942	5.38e-06	0.00015043
Ghi_A10G13811	268.722	-0.89298	0.196314	-4.54874	5.4e-06	0.000150837
Ghi_A05G01976	144.127	1.261	0.27723	4.54859	5.4e-06	0.000150869
Ghi_A10G02776	52.4125	-1.1331	0.249119	-4.54844	5.4e-06	0.0001509
Ghi_A05G23606	227.696	-1.16872	0.256984	-4.54784	5.42e-06	0.000151248
Ghi_A10G04366	73.3247	1.10935	0.24394	4.54764	5.43e-06	0.000151316
Ghi_A09G03526	44.1416	-1.05174	0.231284	-4.5474	5.43e-06	0.000151337
Ghi_A09G06601	556.837	-1.0661	0.234439	-4.54747	5.43e-06	0.000151337
Ghi_D12G00376	7.10996	4.04325	0.889536	4.54534	5.48e-06	0.000152742
Ghi_A03G02441	8.49783	-3.02232	0.665077	-4.54431	5.51e-06	0.000153334
Ghi_D12G13321	2.73955	-6.01577	1.3238	-4.54434	5.51e-06	0.000153334
Ghi_D05G10726	84.6817	2.5189	0.554392	4.54353	5.53e-06	0.000153828
Ghi_A01G10816	144.85	-0.73505	0.1618	-4.54295	5.55e-06	0.000154045
Ghi_D12G06751	1006.01	1.48109	0.326022	4.54291	5.55e-06	0.000154045
Ghi_D13G03821	635.298	0.857854	0.188826	4.54309	5.54e-06	0.000154045
Ghi_A10G08231	337.892	-0.501353	0.110374	-4.54231	5.56e-06	0.000154408
Ghi_D11G11936	579.132	-1.63296	0.359542	-4.54178	5.58e-06	0.000154715
Ghi_D07G06366	309.498	-0.592458	0.130452	-4.54157	5.58e-06	0.000154789
Ghi_A03G00346	93.5915	1.53114	0.337147	4.54146	5.59e-06	0.000154793
Ghi_D07G00986	40.5496	2.5662	0.565207	4.54029	5.62e-06	0.000155579
Ghi_D10G09761	1088.16	-0.612654	0.134951	-4.53984	5.63e-06	0.000155828
GhiUnG01716	487.894	-1.04321	0.229813	-4.5394	5.64e-06	0.000156075
Ghi_D04G04531	44.6094	-2.19871	0.484428	-4.53877	5.66e-06	0.00015646
Ghi_D10G04196	814.112	-1.05628	0.232787	-4.53753	5.69e-06	0.000157304
Ghi_A06G11716	296.74	-1.77176	0.390493	-4.53723	5.7e-06	0.000157451
Ghi_A11G18406	70.1536	-1.48764	0.327914	-4.53668	5.71e-06	0.000157784
Ghi_D08G12106	241.623	0.741949	0.163555	4.5364	5.72e-06	0.000157913
Ghi_D04G08546	539.815	-0.856919	0.188945	-4.53529	5.75e-06	0.000158662
Ghi_D08G08196	854.997	0.371698	0.0819592	4.53516	5.76e-06	0.000158683
Ghi_A05G21926	231.703	1.04647	0.230765	4.5348	5.77e-06	0.000158872
Ghi_A13G11086	93.7014	-1.74203	0.384183	-4.53438	5.78e-06	0.000159104
Ghi_D11G11711	1343.06	-0.701654	0.154773	-4.53344	5.8e-06	0.000159737
Ghi_A05G23776	225.536	2.07909	0.458758	4.53201	5.84e-06	0.000160744
Ghi_D02G10496	12.7673	4.90511	1.08307	4.5289	5.93e-06	0.000163013
Ghi_D06G04566	130.497	-0.858286	0.189516	-4.52883	5.93e-06	0.000163013
Ghi_A02G01281	1097.88	-0.800372	0.176744	-4.52844	5.94e-06	0.000163237
Ghi_D11G02436	209.867	0.975528	0.215477	4.52729	5.97e-06	0.000164041
Ghi_A03G01481	134.717	0.987869	0.218347	4.52432	6.06e-06	0.000166131
Ghi_A03G13146	86.2425	-1.67708	0.370683	-4.52429	6.06e-06	0.000166131
Ghi_D08G02706	101.669	-0.846739	0.187151	-4.52437	6.06e-06	0.000166131
Ghi_A11G03411	531.788	0.479828	0.106088	4.52293	6.1e-06	0.000167122
Ghi_A07G03806	40.8243	-1.68741	0.373159	-4.52196	6.13e-06	0.000167806
Ghi_D13G13511	893.264	-0.896933	0.198478	-4.51906	6.21e-06	0.000170032
Ghi_A09G10196	547.81	-0.810937	0.17948	-4.51826	6.23e-06	0.000170593
Ghi_D11G02046	17.2421	2.55874	0.566487	4.51685	6.28e-06	0.000171649
Ghi_D02G03551	289.196	-0.654301	0.144868	-4.51654	6.29e-06	0.000171813
Ghi_A08G11696	314.944	-0.674415	0.149358	-4.51542	6.32e-06	0.000172632
Ghi_A09G08326	395.733	-0.859204	0.190288	-4.51528	6.32e-06	0.000172666
[truncated: 13,226 more rows]

## Sheet: Table S4
Table S4 DEG MCU-5 6 hpi (mock-treated/infected)
Gene	baseMean	log2FoldChange	lfcSE	stat	pvalue	padj
Ghi_D08G08901	24.0368	-6.30737	1.33942	-4.70902	2.49e-06	0.00327725
Ghi_A07G14241	13.8561	-5.2814	1.4841	-3.55866	0.000372754	0.0457615
Ghi_D07G06306	354.139	-5.16826	1.2965	-3.98633	6.71e-05	0.018298
Ghi_D13G08191	85.1077	-5.10138	1.41448	-3.60654	0.000310308	0.0421431
Ghi_A03G10686	54.1577	-3.78448	0.687968	-5.50095	3.78e-08	0.000192369
Ghi_A03G10666	242.859	-2.94135	0.485281	-6.06112	1.35e-09	1.04e-05
Ghi_A03G10671	106.786	-2.84616	0.549718	-5.17749	2.25e-07	0.000740242
Ghi_D02G10196	323.743	-2.75715	0.378755	-7.27951	3.35e-13	1.54e-08
Ghi_D02G10211	135.653	-2.59664	0.651989	-3.98265	6.82e-05	0.0184667
Ghi_A02G02026	63.4365	-2.56086	0.663625	-3.85889	0.000113902	0.0245522
Ghi_D07G12801	15.4001	-2.46098	0.609012	-4.04094	5.32e-05	0.0163569
Ghi_A03G00456	205.493	-2.44774	0.505164	-4.84543	1.26e-06	0.00217311
Ghi_D05G09056	214.909	-2.41046	0.671794	-3.58809	0.000333113	0.0438903
Ghi_D01G02936	13.9574	-2.40025	0.654355	-3.66811	0.000244348	0.0372857
Ghi_D02G10201	144.09	-2.37002	0.432225	-5.48331	4.17e-08	0.000192369
Ghi_A01G03496	51.3977	-2.31891	0.441043	-5.2578	1.46e-07	0.000516811
Ghi_D10G06126	33.1246	-2.30436	0.532644	-4.32627	1.52e-05	0.00805725
Ghi_D02G10206	198.241	-2.19226	0.482502	-4.54352	5.53e-06	0.00488996
Ghi_D13G02856	147.658	-2.12415	0.495898	-4.28343	1.84e-05	0.00899633
Ghi_D11G05921	53.3164	-2.08281	0.539776	-3.85865	0.000114015	0.0245522
Ghi_D11G07281	87.3369	-2.07634	0.590129	-3.51846	0.000434064	0.0490465
Ghi_A12G07166	282.596	-2.05841	0.439063	-4.68819	2.76e-06	0.00343348
Ghi_A03G10681	89.4732	-2.04453	0.527853	-3.87329	0.000107375	0.024149
Ghi_D11G03486	22.2536	-1.95124	0.504272	-3.86943	0.000109092	0.024149
Ghi_D02G10191	298.817	-1.87752	0.371828	-5.04943	4.43e-07	0.00104012
Ghi_A08G00296	230.241	-1.8478	0.363879	-5.07806	3.81e-07	0.000979103
Ghi_A08G11141	93.9076	-1.84347	0.439686	-4.1927	2.76e-05	0.0111105
Ghi_A01G02256	96.3782	-1.83922	0.360418	-5.10301	3.34e-07	0.000962803
Ghi_A04G02531	164.693	-1.81608	0.430878	-4.21483	2.5e-05	0.010472
Ghi_A12G00336	19.0098	-1.77082	0.468344	-3.78103	0.000156183	0.0289051
Ghi_D05G14171	319.151	-1.76523	0.461269	-3.82689	0.000129771	0.0263447
Ghi_D07G01756	25.1685	-1.76089	0.461624	-3.81455	0.000136433	0.0271002
Ghi_D03G08311	3704.22	-1.73696	0.392577	-4.42452	9.67e-06	0.00634816
Ghi_D01G03911	545.877	-1.58089	0.3345	-4.72614	2.29e-06	0.00310152
Ghi_D12G14881	16.5769	-1.57072	0.438213	-3.58439	0.000337873	0.0442941
Ghi_A09G08441	241.01	-1.56118	0.3293	-4.74091	2.13e-06	0.00297116
Ghi_D09G02691	332.652	-1.55938	0.337431	-4.62134	3.81e-06	0.00406957
Ghi_A01G03866	22.8973	-1.54667	0.40238	-3.8438	0.000121143	0.0256085
Ghi_A10G10326	288.282	-1.53504	0.402835	-3.8106	0.00013863	0.0272321
Ghi_A09G12366	21.3508	-1.53103	0.392606	-3.89968	9.63e-05	0.0228802
Ghi_A11G08591	25.5825	-1.52324	0.379255	-4.01638	5.91e-05	0.0172368
Ghi_A12G04931	36.8933	-1.51955	0.381132	-3.98694	6.69e-05	0.018298
Ghi_D02G10071	2116.84	-1.50999	0.376991	-4.00537	6.19e-05	0.0176143
Ghi_D05G05241	596.272	-1.44596	0.34213	-4.22633	2.38e-05	0.0100423
Ghi_D02G12861	82.151	-1.43945	0.402219	-3.57876	0.000345223	0.0446814
Ghi_D02G10076	841.059	-1.43795	0.395338	-3.63727	0.000275548	0.039313
Ghi_D05G07426	153.112	-1.42758	0.368739	-3.87151	0.000108163	0.024149
Ghi_D10G09476	370.958	-1.41281	0.374572	-3.7718	0.000162073	0.0296382
Ghi_D09G00906	94.4058	-1.401	0.288384	-4.85812	1.19e-06	0.00217311
Ghi_D12G11036	107.216	-1.39829	0.314615	-4.44446	8.81e-06	0.00609148
Ghi_A11G15346	62.8881	-1.39584	0.343821	-4.05979	4.91e-05	0.0160527
Ghi_D09G05581	22.7255	-1.37188	0.346674	-3.95726	7.58e-05	0.0197385
Ghi_A05G11451	51.5017	-1.36749	0.307164	-4.452	8.51e-06	0.00609148
Ghi_D05G14166	510.816	-1.36428	0.375898	-3.62938	0.0002841	0.0401601
Ghi_A08G06351	246.803	-1.36157	0.32054	-4.24774	2.16e-05	0.00970702
Ghi_D10G01281	969.978	-1.35642	0.353967	-3.83207	0.000127071	0.0263447
Ghi_A04G06561	34.5221	-1.31262	0.286773	-4.5772	4.71e-06	0.00452412
Ghi_D01G11221	73.3778	-1.30903	0.344822	-3.79625	0.000146902	0.0281295
Ghi_A05G22166	575.119	-1.26788	0.302363	-4.19323	2.75e-05	0.0111105
Ghi_A06G00071	1930.12	-1.2675	0.35094	-3.61172	0.000304179	0.0417187
Ghi_A03G12611	371.709	-1.24352	0.304521	-4.08352	4.44e-05	0.0150308
Ghi_A09G07636	102.036	-1.24348	0.312869	-3.97445	7.05e-05	0.0188996
Ghi_A10G02066	137.905	-1.22351	0.273614	-4.47164	7.76e-06	0.00596171
Ghi_D09G07851	354.963	-1.21959	0.301383	-4.04664	5.2e-05	0.0162883
Ghi_A11G16451	608.804	-1.20836	0.312407	-3.86789	0.000109781	0.024149
Ghi_A03G08071	240.916	-1.19505	0.338821	-3.52708	0.000420168	0.048479
Ghi_A05G20726	29.1702	-1.1943	0.325896	-3.66466	0.000247672	0.0374453
Ghi_A05G08281	122.001	-1.18375	0.300018	-3.9456	7.96e-05	0.0200918
Ghi_D08G00651	23.7406	-1.15085	0.314293	-3.66169	0.000250553	0.0374453
Ghi_A10G02016	790.327	-1.14291	0.30825	-3.70774	0.000209121	0.0345894
Ghi_A13G06141	239.967	-1.12562	0.303693	-3.70645	0.000210186	0.0345894
Ghi_A05G18381	71.1637	-1.1163	0.306375	-3.64358	0.000268868	0.0388902
Ghi_A08G12161	93.9667	-1.11065	0.23357	-4.7551	1.98e-06	0.00285637
Ghi_D07G10916	427.665	-1.10355	0.301242	-3.66333	0.000248953	0.0374453
Ghi_D10G05216	118.582	-1.09617	0.285449	-3.84017	0.00012295	0.0258717
Ghi_D10G00751	81.0646	-1.09401	0.307125	-3.56211	0.000367888	0.0457615
Ghi_D06G11001	48.7684	-1.073	0.255842	-4.19401	2.74e-05	0.0111105
Ghi_D08G06111	79.4186	-1.06142	0.240478	-4.4138	1.02e-05	0.00634816
Ghi_D09G09026	327.373	-1.05197	0.290872	-3.61662	0.000298476	0.0413905
Ghi_A08G06986	200.558	-1.04828	0.289311	-3.62334	0.000290818	0.0406113
Ghi_A05G03186	44.2739	-1.03477	0.288876	-3.58206	0.000340896	0.0443771
Ghi_D05G00161	75.3912	-1.02126	0.261988	-3.8981	9.69e-05	0.0229114
Ghi_A04G08166	200.359	-1.01088	0.28428	-3.55592	0.000376666	0.0460421
Ghi_D11G10786	135.827	-1.00646	0.219882	-4.57729	4.71e-06	0.00452412
Ghi_A09G01601	115.794	-0.995434	0.283055	-3.51675	0.000436861	0.0491021
Ghi_D06G01901	355.628	-0.995244	0.213341	-4.66504	3.09e-06	0.00374188
Ghi_D08G06156	374.282	-0.989884	0.264937	-3.7363	0.000186744	0.0325975
Ghi_D11G10291	78.7626	-0.985182	0.204949	-4.80696	1.53e-06	0.00235397
Ghi_A05G11466	157.668	-0.980622	0.221569	-4.42581	9.61e-06	0.00634816
Ghi_A08G06981	188.428	-0.97564	0.245053	-3.98135	6.85e-05	0.0184667
Ghi_D13G01301	90.1684	-0.97346	0.238209	-4.08658	4.38e-05	0.0150308
Ghi_A07G11651	615.053	-0.956341	0.235694	-4.05755	4.96e-05	0.0160933
Ghi_A13G02706	451.869	-0.950102	0.221898	-4.28171	1.85e-05	0.00899633
Ghi_D06G05176	31.7584	-0.944063	0.267602	-3.52786	0.000418937	0.048479
Ghi_A07G03011	137.601	-0.943318	0.260923	-3.61531	0.00029999	0.0413905
Ghi_A10G07761	458.828	-0.942122	0.228581	-4.12162	3.76e-05	0.0138699
Ghi_A08G13751	207.987	-0.934529	0.204542	-4.56888	4.9e-06	0.00461142
Ghi_A05G16396	536.94	-0.932853	0.200592	-4.65049	3.31e-06	0.00381508
Ghi_D13G04956	489.456	-0.930804	0.227398	-4.09329	4.25e-05	0.0147359
Ghi_A13G07011	49.6887	-0.926828	0.2586	-3.58403	0.000338336	0.0442941
Ghi_D02G01501	37.1726	-0.922074	0.262042	-3.5188	0.000433504	0.0490465
Ghi_A02G02586	201.257	-0.920025	0.216532	-4.24891	2.15e-05	0.00970702
Ghi_D07G12176	66.3891	-0.918342	0.256915	-3.57449	0.000350907	0.0447777
Ghi_A01G04291	244.036	-0.912924	0.255144	-3.57807	0.000346142	0.0446814
Ghi_A01G04286	150.83	-0.909591	0.202934	-4.4822	7.39e-06	0.00577033
Ghi_A08G12711	335.932	-0.907603	0.223998	-4.05183	5.08e-05	0.0162633
Ghi_D04G10886	347.876	-0.90472	0.245972	-3.67814	0.000234942	0.0367012
Ghi_D06G06861	84.0344	-0.903829	0.243911	-3.70557	0.000210916	0.0345894
Ghi_D11G07441	101.493	-0.902617	0.219265	-4.11655	3.85e-05	0.0139549
Ghi_A09G09101	117.758	-0.901492	0.246307	-3.66003	0.000252187	0.0374453
Ghi_D11G05556	302.576	-0.891918	0.249543	-3.5742	0.000351297	0.0447777
Ghi_D05G06641	156.582	-0.889897	0.218074	-4.08072	4.49e-05	0.015102
Ghi_A11G10216	154.345	-0.883729	0.208768	-4.23307	2.31e-05	0.00983624
Ghi_A13G01126	86.2807	-0.883431	0.23514	-3.75704	0.000171936	0.0307106
Ghi_A10G03836	141.222	-0.883106	0.224286	-3.93742	8.24e-05	0.0204061
Ghi_D02G07201	534.898	-0.878755	0.247558	-3.54969	0.000385679	0.046518
Ghi_A06G02946	95.0509	-0.876631	0.230942	-3.7959	0.000147109	0.0281295
Ghi_D05G13246	410.317	-0.868782	0.229024	-3.79341	0.000148592	0.0282958
Ghi_A12G11516	82.1122	-0.866155	0.223898	-3.86853	0.000109492	0.024149
Ghi_D09G08401	102.199	-0.865718	0.242068	-3.57634	0.000348434	0.0447267
Ghi_A05G19476	380.954	-0.84588	0.21134	-4.00246	6.27e-05	0.0176149
Ghi_D05G05956	159.707	-0.838556	0.192536	-4.35532	1.33e-05	0.00742394
Ghi_A04G07916	64.9242	-0.837913	0.210176	-3.98672	6.7e-05	0.018298
Ghi_A10G11791	454.738	-0.831726	0.216229	-3.8465	0.000119817	0.0254447
Ghi_A09G02891	370.647	-0.830243	0.167948	-4.94345	7.68e-07	0.00160771
Ghi_A11G02091	424.213	-0.821363	0.226538	-3.62572	0.000288159	0.0403624
Ghi_A11G07311	126.773	-0.808837	0.218569	-3.70061	0.000215083	0.0350235
Ghi_D08G07901	205.047	-0.79612	0.216657	-3.67456	0.00023826	0.0370937
Ghi_A08G07011	249.694	-0.789227	0.219969	-3.5879	0.000333347	0.0438903
Ghi_D07G13036	47.8533	-0.780742	0.214443	-3.64078	0.000271809	0.0391431
Ghi_D13G00061	62.5188	-0.7744	0.220352	-3.51438	0.00044078	0.049422
Ghi_A08G10891	136.152	-0.77227	0.171362	-4.50666	6.59e-06	0.00532425
Ghi_D06G10646	213.137	-0.765259	0.18075	-4.23381	2.3e-05	0.00983624
Ghi_D11G14826	245.657	-0.758613	0.199486	-3.80284	0.000143046	0.027791
Ghi_D11G16221	419.982	-0.756254	0.18027	-4.19511	2.73e-05	0.0111105
Ghi_D04G02056	220.692	-0.75583	0.206048	-3.66823	0.000244237	0.0372857
Ghi_A05G16846	117.268	-0.748118	0.20987	-3.56468	0.000364302	0.0454963
Ghi_D06G11616	211.502	-0.745759	0.181095	-4.11804	3.82e-05	0.0139549
Ghi_D03G01071	47.5056	-0.743163	0.208267	-3.56831	0.000359285	0.0451143
Ghi_A06G10131	125.791	-0.741187	0.202997	-3.65121	0.000261005	0.0379626
Ghi_D10G13416	398.324	-0.736358	0.199365	-3.69352	0.000221171	0.0355774
Ghi_D09G03916	308.519	-0.724003	0.167376	-4.32561	1.52e-05	0.00805725
Ghi_D09G05421	471.799	-0.723559	0.202671	-3.57012	0.000356815	0.0449265
Ghi_D01G03616	275.177	-0.72264	0.205403	-3.51816	0.000434543	0.0490465
Ghi_D12G13081	232.315	-0.722397	0.188764	-3.82697	0.000129729	0.0263447
Ghi_D11G11691	433.964	-0.72191	0.168388	-4.28717	1.81e-05	0.00899633
Ghi_D09G00296	168.063	-0.721118	0.204475	-3.52668	0.000420797	0.048479
Ghi_D09G05776	239.681	-0.718903	0.163195	-4.40517	1.06e-05	0.00640929
Ghi_A08G12656	386.421	-0.717301	0.165536	-4.33321	1.47e-05	0.0079669
Ghi_D11G09916	335.932	-0.715024	0.172488	-4.14535	3.39e-05	0.0129546
Ghi_D08G01116	174.692	-0.7144	0.16396	-4.35717	1.32e-05	0.00742394
Ghi_D01G08741	266.114	-0.712604	0.161584	-4.41011	1.03e-05	0.00634816
Ghi_A07G00566	216.371	-0.711686	0.187795	-3.78969	0.000150833	0.028487
Ghi_D04G00841	410.655	-0.711554	0.154102	-4.61741	3.89e-06	0.00406957
Ghi_A12G05311	579.102	-0.709606	0.1741	-4.07586	4.58e-05	0.015309
Ghi_A03G08721	104.891	-0.708188	0.200149	-3.53831	0.000402701	0.0476955
Ghi_A10G11956	439.604	-0.707468	0.15929	-4.44139	8.94e-06	0.00609148
Ghi_A04G04081	359.904	-0.704538	0.164081	-4.29384	1.76e-05	0.00889294
Ghi_A09G00321	165.261	-0.702043	0.194535	-3.60882	0.000307593	0.0419373
Ghi_D06G01376	1009.01	-0.701579	0.194594	-3.60535	0.000311731	0.0421431
Ghi_D12G02581	220.783	-0.70084	0.176983	-3.95992	7.5e-05	0.0197385
Ghi_D03G08661	90.4301	-0.699818	0.198232	-3.53029	0.000415101	0.0483058
Ghi_A01G09431	275.557	-0.688597	0.191755	-3.59102	0.000329384	0.0436178
Ghi_D01G11061	508.837	-0.68642	0.183928	-3.73201	0.000189957	0.032909
Ghi_D07G07686	1668.01	-0.682323	0.169392	-4.02807	5.62e-05	0.0170131
Ghi_A10G08176	134.836	-0.672349	0.178545	-3.76571	0.000166078	0.0298959
Ghi_D05G01371	143.284	-0.670853	0.188465	-3.55956	0.00037148	0.0457615
Ghi_D03G10241	406.376	-0.670627	0.176404	-3.80165	0.000143735	0.027791
Ghi_D11G17636	321.692	-0.664015	0.180494	-3.67887	0.00023427	0.0367012
Ghi_D01G04011	343.928	-0.661142	0.154298	-4.28484	1.83e-05	0.00899633
Ghi_A04G01401	3594.25	-0.660955	0.180583	-3.66012	0.000252094	0.0374453
Ghi_A03G13291	186.965	-0.65665	0.171676	-3.82494	0.000130805	0.0264382
Ghi_A06G06521	300.304	-0.651799	0.176891	-3.68474	0.000228933	0.0362319
Ghi_D03G04811	473.519	-0.651538	0.18052	-3.60923	0.000307103	0.0419373
Ghi_D08G00121	256.987	-0.651518	0.176272	-3.69609	0.000218942	0.0355264
Ghi_D11G17881	328.463	-0.646327	0.17598	-3.67274	0.000239963	0.0372331
Ghi_A09G07756	573.595	-0.643763	0.169963	-3.78767	0.000152069	0.0285243
Ghi_A13G08631	310.793	-0.64075	0.165684	-3.8673	0.000110047	0.024149
Ghi_D11G14561	4783.41	-0.637532	0.171311	-3.72149	0.000198048	0.0336777
Ghi_D08G07216	264.348	-0.636012	0.168042	-3.78484	0.00015381	0.0286964
Ghi_D01G00106	475.406	-0.635017	0.141086	-4.50093	6.77e-06	0.00537549
Ghi_A07G08641	684.568	-0.634316	0.165976	-3.82173	0.00013252	0.0266437
Ghi_A10G08901	359.045	-0.63231	0.179039	-3.53168	0.00041293	0.0481748
Ghi_A13G14771	508.656	-0.631196	0.178346	-3.53916	0.000401401	0.0476955
Ghi_D09G09171	164.724	-0.626156	0.160439	-3.90276	9.51e-05	0.0228256
Ghi_D05G09076	139.542	-0.625377	0.171012	-3.65692	0.000255269	0.0377037
Ghi_D13G00811	261.329	-0.624899	0.14975	-4.17294	3.01e-05	0.0117684
Ghi_D02G03551	289.196	-0.623384	0.144435	-4.31602	1.59e-05	0.0083196
Ghi_A01G06136	1189.19	-0.621256	0.166989	-3.72035	0.000198947	0.0337062
Ghi_D04G02066	436.852	-0.620278	0.164907	-3.76139	0.000168974	0.0302989
Ghi_A10G03221	404.333	-0.613873	0.172523	-3.55822	0.000373377	0.0457615
Ghi_A04G00526	3001.19	-0.60658	0.157378	-3.85428	0.00011607	0.0248783
Ghi_A05G23456	363.15	-0.604614	0.16312	-3.70657	0.000210082	0.0345894
Ghi_A11G15561	359.589	-0.604361	0.170556	-3.54348	0.000394884	0.0472661
Ghi_A05G02621	256.268	-0.602983	0.159623	-3.77755	0.000158377	0.0291939
Ghi_A09G04171	324.058	-0.60237	0.167268	-3.60123	0.00031672	0.0423055
Ghi_A01G11881	365.171	-0.600945	0.164215	-3.6595	0.000252707	0.0374453
Ghi_D02G05771	975.676	-0.589912	0.137253	-4.29797	1.72e-05	0.00882578
Ghi_A03G13081	220.572	-0.589194	0.148467	-3.96851	7.23e-05	0.0191543
Ghi_A12G01386	406.138	-0.580834	0.164249	-3.5363	0.000405772	0.047824
Ghi_D09G05656	181.389	-0.576344	0.138131	-4.17245	3.01e-05	0.0117684
Ghi_A11G13631	478.61	-0.575556	0.157538	-3.65344	0.000258748	0.0378536
Ghi_A10G13381	148.961	-0.572122	0.157356	-3.63583	0.000277086	0.0394103
Ghi_D10G02511	652.49	-0.561226	0.150967	-3.71755	0.000201166	0.0339572
Ghi_A09G07961	224.726	-0.558749	0.150764	-3.70611	0.00021047	0.0345894
Ghi_D05G06016	285.32	-0.554158	0.144785	-3.82745	0.000129478	0.0263447
Ghi_A08G06016	113.165	-0.54907	0.155738	-3.52561	0.000422511	0.0485551
Ghi_D09G03251	162.048	-0.548871	0.155377	-3.53251	0.000411631	0.0481748
Ghi_A05G03301	190.066	-0.546657	0.14382	-3.80097	0.000144133	0.027791
Ghi_A03G10346	317.826	-0.536102	0.133131	-4.02687	5.65e-05	0.0170131
Ghi_A13G02441	583.963	-0.533147	0.136174	-3.91518	9.03e-05	0.0218906
Ghi_A05G22081	437.414	-0.533015	0.149203	-3.57243	0.00035369	0.0447777
Ghi_A05G21426	274.407	-0.532575	0.146587	-3.63316	0.000279969	0.0396979
Ghi_A05G10236	462.888	-0.530579	0.137458	-3.85992	0.000113423	0.0245522
Ghi_A03G00706	320.318	-0.528799	0.126163	-4.19138	2.77e-05	0.0111105
Ghi_D12G10301	390.191	-0.527723	0.128456	-4.10822	3.99e-05	0.0141801
Ghi_D02G09886	280.261	-0.525522	0.135676	-3.87336	0.000107344	0.024149
Ghi_D10G13616	579.091	-0.524756	0.115584	-4.54006	5.62e-06	0.00488996
Ghi_A02G05491	383.676	-0.522168	0.119227	-4.3796	1.19e-05	0.0069355
Ghi_A11G16481	530.567	-0.511597	0.127151	-4.02353	5.73e-05	0.0170131
Ghi_A08G03026	256.371	-0.51078	0.139117	-3.67158	0.000241051	0.0372764
Ghi_D03G04496	598.808	-0.506538	0.133592	-3.79168	0.000149629	0.0283759
Ghi_A08G01131	140.224	-0.501284	0.13402	-3.74037	0.000183748	0.0321964
Ghi_D03G04836	467.421	-0.498639	0.111851	-4.45806	8.27e-06	0.00609148
Ghi_A11G11071	262.453	-0.49754	0.135858	-3.6622	0.00025006	0.0374453
Ghi_A03G04091	564.424	-0.495045	0.140042	-3.53499	0.000407795	0.0479399
Ghi_D11G13261	408.216	-0.48509	0.124915	-3.88337	0.000103018	0.0238561
Ghi_A02G04091	509.213	-0.483865	0.115944	-4.17326	3e-05	0.0117684
Ghi_D08G10451	467.208	-0.482776	0.120615	-4.00262	6.26e-05	0.0176149
Ghi_D03G05731	636.672	-0.4759	0.128382	-3.70692	0.000209796	0.0345894
Ghi_A03G04086	500.335	-0.474462	0.12375	-3.83405	0.000126049	0.0262838
Ghi_D11G14566	6539.34	-0.462101	0.123197	-3.75091	0.000176193	0.0312289
Ghi_D10G11446	281.381	-0.452279	0.115396	-3.91936	8.88e-05	0.0217632
Ghi_A03G03336	303.582	-0.443783	0.114483	-3.87643	0.000106002	0.024149
Ghi_D08G02856	347.552	-0.418436	0.112278	-3.7268	0.000193924	0.0334705
Ghi_A03G00271	322.334	-0.414445	0.111038	-3.73247	0.000189612	0.032909
Ghi_D11G12576	712.033	-0.403903	0.110863	-3.64326	0.000269209	0.0388902
Ghi_A07G10326	502.51	-0.401831	0.109983	-3.65359	0.000258603	0.0378536
Ghi_A09G07301	737.364	-0.396361	0.0800466	-4.95163	7.36e-07	0.00160771
Ghi_D13G10411	413.33	-0.37284	0.10094	-3.69367	0.000221037	0.0355774
Ghi_A11G13966	897.208	-0.3596	0.0888296	-4.0482	5.16e-05	0.0162883
Ghi_D13G05911	501.376	-0.346254	0.0980255	-3.53228	0.000411987	0.0481748
Ghi_A05G01991	630.513	-0.342273	0.0940859	-3.63787	0.000274899	0.039313
Ghi_D03G10026	486.11	-0.342058	0.0957866	-3.57104	0.000355563	0.0448915
Ghi_A07G02056	558.632	-0.341592	0.0968085	-3.52854	0.000417865	0.048479
Ghi_D08G06471	855.607	-0.314811	0.0835585	-3.76755	0.000164859	0.0298725
Ghi_A01G10171	627.579	-0.296875	0.0832431	-3.56636	0.000361976	0.0453286
Ghi_A08G11746	785.643	-0.274366	0.0775373	-3.53851	0.000402391	0.0476955
Ghi_A11G18086	10915.5	0.346114	0.0924217	3.74494	0.000180434	0.0317364
Ghi_D01G11366	997.305	0.348282	0.0981336	3.54906	0.000386615	0.046518
Ghi_A08G02241	2428.47	0.35346	0.0978181	3.61344	0.000302158	0.0415653
Ghi_A10G02851	292.01	0.358679	0.101388	3.53769	0.000403646	0.0476955
Ghi_D08G13121	597.02	0.362062	0.093309	3.88025	0.000104348	0.0240434
Ghi_A13G08981	480.108	0.364348	0.0913659	3.98779	6.67e-05	0.018298
Ghi_D06G09291	605.509	0.370769	0.0970378	3.82088	0.000132979	0.0266437
Ghi_D08G12991	359.857	0.38248	0.102943	3.71547	0.000202827	0.0339886
Ghi_D01G10736	563.23	0.389358	0.106097	3.66982	0.000242725	0.0372857
Ghi_A01G12246	967.996	0.391935	0.0990113	3.95849	7.54e-05	0.0197385
Ghi_A01G01446	346.383	0.403657	0.114545	3.524	0.000425084	0.0487292
Ghi_A07G03116	708.011	0.420949	0.108328	3.88587	0.000101964	0.0237314
Ghi_A13G11661	1016.12	0.431392	0.0951575	4.53346	5.8e-06	0.00495186
Ghi_D10G07136	789.284	0.44571	0.119711	3.72322	0.000196696	0.0335716
Ghi_A06G00056	577.544	0.455346	0.123492	3.68724	0.000226703	0.0360246
Ghi_A12G04176	863.079	0.476095	0.129093	3.68801	0.000226014	0.0360246
Ghi_D01G03271	468.14	0.490128	0.134743	3.63751	0.00027529	0.039313
Ghi_D02G12786	376.87	0.491564	0.135547	3.62653	0.000287255	0.0403585
Ghi_D04G01996	387.398	0.498028	0.11283	4.41397	1.01e-05	0.00634816
Ghi_A10G01206	1074.14	0.524687	0.138537	3.78734	0.000152268	0.0285243
Ghi_D13G09511	300.43	0.532076	0.109845	4.84389	1.27e-06	0.00217311
Ghi_D02G12201	2113.8	0.539817	0.126643	4.26251	2.02e-05	0.0094456
Ghi_A01G10991	220.884	0.543965	0.143769	3.7836	0.000154575	0.0287228
Ghi_A04G06216	801.354	0.548911	0.136456	4.02263	5.76e-05	0.0170131
Ghi_A09G05826	256.616	0.551424	0.137376	4.01397	5.97e-05	0.0173047
Ghi_A13G01516	1067.4	0.560097	0.132143	4.23857	2.25e-05	0.00977966
Ghi_D06G10451	149.615	0.573574	0.155434	3.69016	0.000224117	0.035861
Ghi_A05G02456	2577.33	0.576614	0.153075	3.76688	0.000165299	0.0298725
Ghi_D11G03281	1374.42	0.581373	0.161373	3.60267	0.000314964	0.0423055
Ghi_A12G13926	334.721	0.581638	0.12707	4.5773	4.71e-06	0.00452412
Ghi_A13G00651	642.62	0.582873	0.140303	4.15439	3.26e-05	0.0126307
Ghi_A13G01086	996.064	0.607152	0.168723	3.5985	0.000320052	0.0425042
Ghi_A03G12741	1769.39	0.608574	0.12529	4.85731	1.19e-06	0.00217311
Ghi_D11G10901	190.234	0.621524	0.154513	4.02246	5.76e-05	0.0170131
Ghi_D06G04766	723.807	0.624068	0.176104	3.54374	0.000394489	0.0472661
Ghi_A11G16331	630.764	0.648044	0.159514	4.06261	4.85e-05	0.0159733
Ghi_A05G08166	2418.26	0.648185	0.171692	3.77528	0.00015983	0.0293444
Ghi_A02G09976	528.529	0.67876	0.168036	4.03936	5.36e-05	0.0163569
Ghi_A01G10161	521.887	0.691415	0.159126	4.34507	1.39e-05	0.00763824
Ghi_D04G01221	444.367	0.693695	0.170404	4.07088	4.68e-05	0.0155274
Ghi_A03G09461	249.971	0.705635	0.178545	3.95215	7.75e-05	0.0200519
Ghi_A12G14261	3392.17	0.705653	0.188285	3.74779	0.000178401	0.031499
Ghi_A10G12876	2446.36	0.706319	0.19896	3.55005	0.000385165	0.046518
Ghi_D12G00151	581.974	0.719844	0.204635	3.5177	0.000435302	0.0490465
Ghi_D05G00341	255.572	0.727971	0.150809	4.82711	1.39e-06	0.00227998
Ghi_A10G01626	114.081	0.737433	0.153203	4.81343	1.48e-06	0.00235397
Ghi_D11G02916	255.723	0.746505	0.160508	4.65089	3.31e-06	0.00381508
Ghi_D10G00911	63.8715	0.758434	0.198682	3.81732	0.000134911	0.0269139
Ghi_A05G02826	247.856	0.758996	0.140529	5.40098	6.63e-08	0.000277662
Ghi_D12G13491	2078.92	0.75907	0.19623	3.86826	0.000109616	0.024149
Ghi_A13G06636	108.494	0.779873	0.176797	4.41113	1.03e-05	0.00634816
Ghi_D11G17406	217.942	0.794372	0.220337	3.60526	0.000311846	0.0421431
Ghi_A03G03031	880.244	0.798719	0.220231	3.62673	0.000287032	0.0403585
Ghi_D05G08751	244.572	0.820964	0.184895	4.44018	8.99e-06	0.00609148
Ghi_D13G02811	782.184	0.838665	0.192622	4.35394	1.34e-05	0.00742394
Ghi_D10G03516	120.304	0.844174	0.226715	3.72351	0.000196471	0.0335716
Ghi_D04G02471	1015.38	0.844433	0.208927	4.04175	5.31e-05	0.0163569
Ghi_A11G12541	1209.46	0.85165	0.193573	4.39964	1.08e-05	0.00648948
Ghi_A12G01206	59.6549	0.857199	0.23268	3.68403	0.000229579	0.0362319
Ghi_D10G11851	4063.93	0.866558	0.202725	4.27456	1.92e-05	0.00909857
Ghi_A12G14266	627.198	0.868564	0.244514	3.55221	0.000382005	0.0463261
Ghi_D11G10826	1001.86	0.869501	0.210314	4.13431	3.56e-05	0.0133389
Ghi_A05G17676	198.269	0.88107	0.227725	3.869	0.000109282	0.024149
Ghi_A09G01946	214.13	0.907512	0.231464	3.92075	8.83e-05	0.0217534
Ghi_A12G00196	385.905	0.907635	0.230146	3.94373	8.02e-05	0.0200918
Ghi_D06G00781	102.01	0.909936	0.2337	3.89361	9.88e-05	0.0232209
Ghi_A08G09556	1025.27	0.920179	0.198749	4.62985	3.66e-06	0.00406957
Ghi_A05G23491	2164.75	0.921017	0.230435	3.99687	6.42e-05	0.0179265
Ghi_D13G11486	4564.23	0.92334	0.23676	3.8999	9.62e-05	0.0228802
Ghi_D08G08396	114.273	0.938715	0.245102	3.8299	0.000128194	0.0263447
Ghi_D03G07921	795.26	0.959255	0.218839	4.38338	1.17e-05	0.00690358
Ghi_A09G10781	545.376	0.970438	0.269454	3.60151	0.00031638	0.0423055
Ghi_D11G10941	103.631	0.97491	0.227995	4.27602	1.9e-05	0.00909857
Ghi_A07G02866	845.748	0.977843	0.23815	4.10599	4.03e-05	0.0141801
Ghi_D12G10061	372.07	0.987608	0.221952	4.44964	8.6e-06	0.00609148
Ghi_A11G02476	1517.19	0.998156	0.265779	3.75558	0.000172937	0.0307701
Ghi_D07G07426	115.766	1.00759	0.25929	3.88595	0.000101932	0.0237314
Ghi_D07G06461	402.173	1.02215	0.254383	4.01815	5.87e-05	0.0172171
Ghi_A01G12921	45.6698	1.02318	0.259379	3.94471	7.99e-05	0.0200918
Ghi_A10G01346	221.276	1.02634	0.241681	4.24668	2.17e-05	0.00970702
Ghi_D11G15536	693.929	1.02733	0.151429	6.78425	1.17e-11	2.69e-07
Ghi_D11G08226	339.416	1.02838	0.292136	3.52023	0.000431179	0.0490465
Ghi_A06G11441	38.4004	1.03603	0.271912	3.81017	0.00013887	0.0272321
Ghi_D10G06156	935.935	1.03885	0.173244	5.99648	2.02e-09	1.33e-05
Ghi_A05G13501	82.0719	1.04113	0.26226	3.96983	7.19e-05	0.0191543
Ghi_A11G10991	182.434	1.05089	0.265997	3.95074	7.79e-05	0.0200542
Ghi_A11G05221	43.9327	1.0548	0.260211	4.05362	5.04e-05	0.0162517
Ghi_A13G10216	425.824	1.06173	0.275997	3.84688	0.000119629	0.0254447
Ghi_A05G19561	63.554	1.06554	0.282855	3.76708	0.00016517	0.0298725
Ghi_A08G13786	269.23	1.07696	0.260362	4.13639	3.53e-05	0.0133267
Ghi_D04G00801	1160.89	1.07913	0.205072	5.26218	1.42e-07	0.000516811
Ghi_A02G02791	449.246	1.12151	0.27316	4.1057	4.03e-05	0.0141801
Ghi_D09G08206	2359.99	1.12156	0.27207	4.12232	3.75e-05	0.0138699
Ghi_D11G06091	296.665	1.12361	0.310221	3.62197	0.000292373	0.0407052
Ghi_D10G09246	268.797	1.15056	0.308867	3.7251	0.000195237	0.0335713
Ghi_A09G08141	73.728	1.1534	0.292041	3.94945	7.83e-05	0.0200542
Ghi_D12G13396	1669.22	1.16139	0.260626	4.45614	8.34e-06	0.00609148
Ghi_D11G10441	36.0453	1.17478	0.32786	3.58317	0.000339453	0.0443145
Ghi_A05G02326	1187.03	1.19035	0.325616	3.65568	0.000256505	0.0377652
Ghi_A12G09316	204.704	1.19405	0.250353	4.76948	1.85e-06	0.00274572
Ghi_D12G04346	37.9358	1.24574	0.35358	3.52322	0.000426343	0.0487523
Ghi_A11G05776	206.065	1.24627	0.344698	3.61555	0.000299713	0.0413905
Ghi_A13G12541	2219.71	1.25245	0.248211	5.04589	4.51e-07	0.00104012
Ghi_D11G10621	103.981	1.25267	0.318093	3.93807	8.21e-05	0.0204061
Ghi_A01G00786	254.243	1.25752	0.247665	5.0775	3.82e-07	0.000979103
Ghi_D08G08976	1386.66	1.26414	0.202337	6.24773	4.16e-10	4.15e-06
Ghi_D03G06821	27.067	1.28423	0.317353	4.04669	5.19e-05	0.0162883
Ghi_D10G00881	822.328	1.29152	0.358898	3.59858	0.000319955	0.0425042
Ghi_A10G06311	972.607	1.29944	0.360676	3.6028	0.00031481	0.0423055
Ghi_A10G11201	592.384	1.31101	0.354992	3.69306	0.000221572	0.0355774
Ghi_D12G08471	370.357	1.31281	0.210539	6.2355	4.5e-10	4.15e-06
Ghi_A12G14206	117.201	1.31461	0.343461	3.82753	0.000129437	0.0263447
Ghi_A02G00216	31.3256	1.31463	0.309995	4.24082	2.23e-05	0.00977966
Ghi_D05G01276	408.772	1.33968	0.331608	4.03994	5.35e-05	0.0163569
Ghi_A12G08476	49.1546	1.34248	0.375281	3.57726	0.000347221	0.0446955
Ghi_A07G09396	468.073	1.34467	0.379788	3.54058	0.000399245	0.0476643
Ghi_D05G11791	70.9998	1.35165	0.329777	4.09866	4.16e-05	0.0145071
Ghi_D09G08891	1233.55	1.35544	0.318054	4.26165	2.03e-05	0.0094456
Ghi_A11G15681	41.8652	1.38314	0.317359	4.35828	1.31e-05	0.00742394
Ghi_D10G03586	343.672	1.42902	0.402101	3.55389	0.00037958	0.0461536
Ghi_D13G00961	626.902	1.43841	0.319074	4.50807	6.54e-06	0.00532425
Ghi_A07G06741	246.799	1.48766	0.23079	6.44597	1.15e-10	1.76e-06
Ghi_D02G08056	33.5415	1.4975	0.382386	3.91619	9e-05	0.0218906
Ghi_D03G03701	1067.49	1.51309	0.413124	3.66257	0.000249699	0.0374453
Ghi_D12G07361	107.812	1.51942	0.393141	3.86484	0.000111163	0.0242783
Ghi_A10G04526	513.718	1.5496	0.435136	3.56119	0.000369172	0.0457615
Ghi_A12G13096	24.0243	1.55652	0.437277	3.55957	0.000371469	0.0457615
Ghi_A11G05826	235.317	1.56254	0.342788	4.55833	5.16e-06	0.00475234
Ghi_A08G08836	78.1503	1.57361	0.440432	3.57289	0.000353069	0.0447777
Ghi_A05G15486	101.671	1.5752	0.429266	3.66952	0.00024301	0.0372857
Ghi_A12G12856	415.669	1.59395	0.397642	4.00851	6.11e-05	0.0174895
Ghi_D07G08691	367.147	1.59685	0.385269	4.14477	3.4e-05	0.0129546
Ghi_A11G00056	159.556	1.60522	0.393023	4.08429	4.42e-05	0.0150308
Ghi_A08G12646	792.242	1.60891	0.439566	3.66024	0.000251984	0.0374453
Ghi_A05G21906	76.8989	1.61287	0.412064	3.91413	9.07e-05	0.0218906
Ghi_A12G07201	47.6109	1.61757	0.42467	3.809	0.000139531	0.0272458
Ghi_A01G08731	46.2317	1.6296	0.456033	3.57343	0.000352332	0.0447777
Ghi_D09G00831	496.418	1.63969	0.445223	3.68286	0.00023063	0.0362734
Ghi_A09G00831	289.676	1.64653	0.462545	3.55971	0.000371259	0.0457615
Ghi_D07G12546	349.994	1.64872	0.468594	3.51845	0.000434079	0.0490465
Ghi_A08G07041	122.469	1.6616	0.294526	5.64161	1.68e-08	9.7e-05
Ghi_A12G07681	521.4	1.66292	0.391381	4.24885	2.15e-05	0.00970702
Ghi_A05G03816	168.33	1.6734	0.356942	4.68816	2.76e-06	0.00343348
Ghi_D05G05081	129.346	1.71905	0.462638	3.71575	0.0002026	0.0339886
Ghi_A03G08411	109.26	1.72907	0.353279	4.89436	9.86e-07	0.00197607
Ghi_A11G08501	351.35	1.75249	0.379019	4.62377	3.77e-06	0.00406957
Ghi_D13G06206	139.246	1.75426	0.490221	3.57851	0.000345557	0.0446814
Ghi_A12G11081	33.111	1.80386	0.439131	4.10779	3.99e-05	0.0141801
Ghi_A02G07006	66.047	1.83246	0.457116	4.00874	6.1e-05	0.0174895
Ghi_D10G11826	78.8309	1.85115	0.429163	4.31339	1.61e-05	0.00832459
Ghi_D08G14406	33.6052	1.85725	0.484134	3.83622	0.00012494	0.0261711
Ghi_D13G00581	22.0777	1.9648	0.515542	3.81113	0.000138332	0.0272321
Ghi_D11G12001	98.2221	1.98906	0.559556	3.55472	0.000378387	0.0461301
Ghi_A06G00061	683.164	1.99745	0.506075	3.94694	7.92e-05	0.0200918
Ghi_D04G07821	107.123	2.03277	0.446578	4.55188	5.32e-06	0.0048043
Ghi_A13G13306	1588.6	2.122	0.581198	3.65108	0.000261141	0.0379626
Ghi_D05G06596	312.266	2.1328	0.575916	3.70331	0.000212805	0.0347756
Ghi_D02G08696	59.2698	2.21081	0.50031	4.41888	9.92e-06	0.00634816
Ghi_D12G09276	38.6053	2.21456	0.497467	4.45168	8.52e-06	0.00609148
Ghi_D06G04496	36.577	2.28868	0.447429	5.11519	3.13e-07	0.000962803
Ghi_D08G11936	369.905	2.29732	0.498421	4.60919	4.04e-06	0.00413971
Ghi_D12G02696	14.8151	2.44089	0.575756	4.23946	2.24e-05	0.00977966
Ghi_A01G03791	33.0587	2.49666	0.553949	4.50702	6.57e-06	0.00532425

## Sheet: Table S5
Table S5 DEG MCU-5 1 dpi (mock-treated/infected)
Gene	baseMean	log2FoldChange	lfcSE	stat	pvalue	padj
Ghi_D09G09601	581.772	1.48099	0.23177	6.38993	1.66e-10	7.41e-06
Ghi_A08G14586	302.37	-0.849941	0.143024	-5.94265	2.8e-09	4.18e-05
Ghi_D12G00846	1074.79	1.16379	0.193989	5.99929	1.98e-09	4.18e-05
Ghi_A11G16331	630.764	0.900318	0.157905	5.70166	1.19e-08	0.000129073
Ghi_A12G07351	409.821	-0.940559	0.165942	-5.668	1.44e-08	0.000129073
Ghi_A12G14746	531.13	1.44842	0.258821	5.5962	2.19e-08	0.000163125
Ghi_A05G10236	462.888	0.579819	0.105615	5.48994	4.02e-08	0.000242516
Ghi_A11G05556	253.021	-0.956033	0.174577	-5.4763	4.34e-08	0.000242516
Ghi_D03G07251	498.09	0.613073	0.114257	5.36575	8.06e-08	0.000400121
Ghi_D10G07241	502.783	0.52191	0.0980114	5.32499	1.01e-07	0.000450991
Ghi_D11G15536	693.929	0.783935	0.147783	5.30463	1.13e-07	0.000458496
Ghi_A03G03041	750.252	0.515974	0.100283	5.14519	2.67e-07	0.000994863
Ghi_D13G13206	319.546	0.774558	0.151131	5.12508	2.97e-07	0.00102196
Ghi_A11G02496	338.279	0.818232	0.161676	5.06093	4.17e-07	0.00133121
Ghi_D08G12056	448.652	0.946291	0.190218	4.97477	6.53e-07	0.00194546
Ghi_A11G07626	53.3218	1.3638	0.275623	4.94809	7.49e-07	0.00196939
Ghi_D11G07371	79.4353	1.30192	0.262617	4.95749	7.14e-07	0.00196939
Ghi_A10G07266	58.2575	2.41606	0.490362	4.9271	8.35e-07	0.00207121
Ghi_A10G10406	609.008	0.360198	0.0733463	4.91092	9.07e-07	0.00213128
Ghi_A08G12771	356.129	0.683992	0.139957	4.88715	1.02e-06	0.00228504
Ghi_D06G00781	102.01	1.48078	0.30867	4.79729	1.61e-06	0.00342115
Ghi_D12G06756	263.592	0.980077	0.208605	4.69824	2.62e-06	0.00532817
Ghi_D12G08106	360.55	-0.748028	0.164319	-4.55229	5.31e-06	0.0103062
Ghi_D13G07951	918.322	0.88775	0.195429	4.54256	5.56e-06	0.0103442
Ghi_A05G07101	865.682	1.06821	0.236499	4.51675	6.28e-06	0.0112204
Ghi_A11G18331	344.397	-1.31642	0.292762	-4.49655	6.91e-06	0.0118659
Ghi_D08G06031	24.811	-2.12367	0.489492	-4.33853	1.43e-05	0.0237316
Ghi_A08G14986	146.928	0.727113	0.169268	4.29564	1.74e-05	0.0277897
Ghi_A10G13471	39.7192	1.68422	0.397921	4.23256	2.31e-05	0.0355902
Ghi_D12G00151	581.974	-0.884948	0.209526	-4.22357	2.4e-05	0.0358053
Ghi_D03G09136	95.3733	-1.39432	0.334362	-4.17008	3.04e-05	0.0438772
Ghi_A03G03086	86.5611	1.94913	0.470983	4.13842	3.5e-05	0.0470944
Ghi_A12G00191	87.1384	-0.880353	0.213019	-4.13275	3.58e-05	0.0470944
Ghi_D10G02936	50.7144	0.944817	0.22786	4.14648	3.38e-05	0.0470944
Ghi_A03G05941	217.839	-1.13431	0.276387	-4.10408	4.06e-05	0.0490093
Ghi_A12G09821	628.361	0.760717	0.184923	4.11369	3.89e-05	0.0490093
Ghi_D05G05391	375.443	0.633866	0.15421	4.1104	3.95e-05	0.0490093

## Sheet: Table S6
Tablke S6 DEG MCU-5 3dpi (mock-treated/infected)
Gene	baseMean	log2FoldChange	lfcSE	stat	pvalue	padj
Ghi_D08G08901	24.0368	-5.90644	1.34613	-4.38771	1.15e-05	0.0388623
Ghi_A05G04811	295.881	-1.23995	0.250418	-4.95151	7.36e-07	0.00582932
Ghi_A06G09461	777.159	-1.07459	0.190557	-5.63924	1.71e-08	0.000811236
Ghi_D11G17721	138.255	-0.946125	0.174754	-5.41405	6.16e-08	0.000975471
Ghi_D01G03326	1027.58	-0.7522	0.141963	-5.29856	1.17e-07	0.00138593
Ghi_A05G10236	462.888	0.485368	0.109169	4.44602	8.75e-06	0.0346227
Ghi_D11G18026	111.974	0.763875	0.170102	4.49069	7.1e-06	0.0337193
Ghi_D13G02041	358.827	0.842125	0.189313	4.44832	8.65e-06	0.0346227
Ghi_A05G12446	334.18	1.00835	0.229772	4.38847	1.14e-05	0.0388623
Ghi_A11G05871	1289.69	1.09776	0.229878	4.77542	1.79e-06	0.012168
Ghi_A08G06721	575.167	1.23871	0.225571	5.49145	3.99e-08	0.00094671
Ghi_A11G05416	401.018	1.2781	0.274969	4.64816	3.35e-06	0.0198836
Ghi_D07G07421	161.858	1.7297	0.384701	4.49623	6.92e-06	0.0337193
Ghi_A09G13946	47.8054	2.07096	0.400887	5.16594	2.39e-07	0.0022725

## Sheet: Table S7
Table S7 DEG Siokra 1-4 6 hpi (mock-treated/infected)
Gene	baseMean	log2FoldChange	lfcSE	stat	pvalue	padj
Ghi_A11G11506	2898.11	-0.967481	0.163472	-5.91833	3.25e-09	0.000145282
Ghi_D07G07191	349.22	0.829659	0.14576	5.69196	1.26e-08	0.000280516
Ghi_D04G09826	278.218	1.62741	0.29977	5.42884	5.67e-08	0.00063344
Ghi_D12G03691	364.922	1.62681	0.296907	5.47917	4.27e-08	0.00063344
Ghi_D04G06226	849.412	-0.530893	0.100184	-5.29917	1.16e-07	0.00103932
Ghi_D09G04166	449.135	-0.803456	0.154598	-5.19708	2.02e-07	0.00150725
Ghi_A08G03001	43.5329	-2.11771	0.410898	-5.15384	2.55e-07	0.00155021
Ghi_D06G08346	196.272	-1.03444	0.201329	-5.13804	2.78e-07	0.00155021
Ghi_A03G04671	201.993	1.46274	0.287263	5.09199	3.54e-07	0.00167113
Ghi_D02G01531	41.2294	3.64412	0.717107	5.08169	3.74e-07	0.00167113
Ghi_D02G10191	298.817	-1.9844	0.392669	-5.05363	4.33e-07	0.00176038
Ghi_A02G03251	2046.59	-1.50174	0.301412	-4.98235	6.28e-07	0.00203849
Ghi_A06G11431	350.022	1.31042	0.262776	4.98684	6.14e-07	0.00203849
Ghi_D04G07821	107.123	1.96643	0.394938	4.97908	6.39e-07	0.00203849
Ghi_A05G09731	219.652	1.25216	0.252566	4.95777	7.13e-07	0.00212355
Ghi_A06G00996	610.75	0.945604	0.191822	4.9296	8.24e-07	0.00227958
Ghi_D05G02531	803.09	-0.920301	0.187071	-4.91953	8.68e-07	0.00227958
Ghi_A04G00316	202.223	-1.62386	0.330873	-4.90781	9.21e-07	0.00228561
Ghi_A09G07576	142.569	1.50585	0.308126	4.88714	1.02e-06	0.00240543
Ghi_A12G02671	89.039	1.71623	0.356333	4.81636	1.46e-06	0.00310997
Ghi_D03G09046	2020.05	-1.93639	0.401818	-4.81907	1.44e-06	0.00310997
Ghi_A08G02336	180.426	1.68029	0.352007	4.77345	1.81e-06	0.00351722
Ghi_A13G06921	101.325	2.14034	0.447795	4.77974	1.76e-06	0.00351722
Ghi_D12G06121	258.482	-2.04518	0.430321	-4.75268	2.01e-06	0.00373637
Ghi_D03G06761	583.913	1.15578	0.243853	4.73965	2.14e-06	0.00382538
Ghi_D05G14436	10136.5	3.14429	0.666109	4.72038	2.35e-06	0.00404462
Ghi_A07G08276	616.986	-0.833743	0.178892	-4.66058	3.15e-06	0.00521684
Ghi_D08G10451	467.208	-0.552795	0.119166	-4.63887	3.5e-06	0.00558891
Ghi_A04G06211	45.8027	2.78237	0.601085	4.62892	3.68e-06	0.00566221
Ghi_A11G14331	62.9119	1.33301	0.289182	4.60959	4.03e-06	0.00600769
Ghi_A02G03701	168.358	1.47921	0.323278	4.57565	4.75e-06	0.00684093
Ghi_A05G00011	144.486	1.07786	0.23655	4.55657	5.2e-06	0.00725845
Ghi_A04G07101	37.8882	1.48312	0.326115	4.54785	5.42e-06	0.00733636
Ghi_A05G05011	241.332	-0.647773	0.144488	-4.48322	7.35e-06	0.00818376
Ghi_A05G11926	110.674	1.44719	0.322557	4.48662	7.24e-06	0.00818376
Ghi_A06G00071	1930.12	-1.5681	0.350127	-4.47866	7.51e-06	0.00818376
Ghi_A08G04366	2525.83	1.09167	0.24235	4.50454	6.65e-06	0.00818376
Ghi_A10G12226	251.844	-0.639207	0.142341	-4.49067	7.1e-06	0.00818376
Ghi_A11G18331	344.397	-1.2867	0.284937	-4.51574	6.31e-06	0.00818376
Ghi_D02G10071	2116.84	-1.69903	0.377174	-4.50463	6.65e-06	0.00818376
Ghi_D03G06301	51.4312	1.57934	0.35186	4.48853	7.17e-06	0.00818376
Ghi_D11G13406	1266.66	-1.20034	0.269102	-4.46052	8.18e-06	0.00869598
Ghi_D01G03731	1765.56	-0.879108	0.197394	-4.45358	8.44e-06	0.00877315
Ghi_D12G06476	69.1477	-2.01893	0.454039	-4.4466	8.72e-06	0.00885687
Ghi_D05G06611	855.981	0.796419	0.179585	4.43477	9.22e-06	0.00914954
Ghi_A03G10661	203.935	-2.26049	0.515434	-4.38561	1.16e-05	0.0112321
Ghi_D03G01626	161.524	0.826233	0.188673	4.37918	1.19e-05	0.01128
Ghi_D06G09101	315.255	2.56396	0.586001	4.37535	1.21e-05	0.01128
Ghi_D11G03051	146.117	2.71694	0.621596	4.37091	1.24e-05	0.01128
Ghi_A03G11781	1084.01	1.03066	0.236818	4.35214	1.35e-05	0.011304
Ghi_A08G06351	246.803	-1.27419	0.292961	-4.34935	1.37e-05	0.011304
Ghi_A10G06941	24946.9	0.994384	0.228637	4.34918	1.37e-05	0.011304
Ghi_D08G10626	146.018	-0.912502	0.209074	-4.36448	1.27e-05	0.011304
Ghi_D12G04361	1119.18	-0.9189	0.211176	-4.35136	1.35e-05	0.011304
Ghi_A01G05201	190.992	-0.753487	0.174446	-4.31932	1.57e-05	0.0113637
Ghi_A04G00896	2953.68	2.2201	0.511743	4.33832	1.44e-05	0.0113637
Ghi_A08G01716	246.619	-0.724866	0.168209	-4.30931	1.64e-05	0.0113637
Ghi_A10G14561	132.35	-2.89733	0.672407	-4.30889	1.64e-05	0.0113637
Ghi_A11G00456	5054.52	-1.12939	0.262417	-4.3038	1.68e-05	0.0113637
Ghi_A11G04171	947.529	-0.446458	0.103679	-4.30617	1.66e-05	0.0113637
Ghi_A12G03451	51.5418	3.17665	0.735685	4.31795	1.57e-05	0.0113637
Ghi_A13G01426	196.289	0.745211	0.171694	4.34035	1.42e-05	0.0113637
Ghi_D02G04201	651.832	0.849166	0.197253	4.30497	1.67e-05	0.0113637
Ghi_D02G10201	144.09	-1.93192	0.447023	-4.32175	1.55e-05	0.0113637
Ghi_D05G00846	592.386	-0.386165	0.0896214	-4.30884	1.64e-05	0.0113637
Ghi_D07G12561	225.501	0.85475	0.198323	4.30989	1.63e-05	0.0113637
Ghi_D11G13386	354.239	0.764719	0.177836	4.30013	1.71e-05	0.011381
Ghi_D05G02471	244.15	-0.607185	0.141432	-4.29313	1.76e-05	0.0115729
Ghi_D06G11131	2255.82	-0.960035	0.224332	-4.27952	1.87e-05	0.0120791
Ghi_D10G03681	8624.24	-1.12131	0.262162	-4.27717	1.89e-05	0.0120791
Ghi_A11G16601	322.244	0.461221	0.108192	4.26299	2.02e-05	0.0124139
Ghi_D01G02386	235.274	1.91918	0.450968	4.25568	2.08e-05	0.0124139
Ghi_D08G00431	6920.24	1.21002	0.284313	4.25592	2.08e-05	0.0124139
Ghi_D10G06781	196	0.834683	0.195984	4.25893	2.05e-05	0.0124139
Ghi_D13G02186	880.524	1.062	0.24955	4.25567	2.08e-05	0.0124139
Ghi_D07G01446	72.7769	1.05292	0.247676	4.25119	2.13e-05	0.0124982
Ghi_A01G10221	65.8093	2.23586	0.526517	4.24652	2.17e-05	0.012596
Ghi_A08G03176	516.792	-0.919803	0.218749	-4.20483	2.61e-05	0.0149636
Ghi_A02G03731	79.7112	-1.09794	0.263596	-4.16524	3.11e-05	0.0173727
Ghi_A03G10686	54.1577	-3.31597	0.797083	-4.16014	3.18e-05	0.0173727
Ghi_D06G05211	1368.49	-0.92118	0.221397	-4.16076	3.17e-05	0.0173727
Ghi_D13G03821	635.298	-0.784153	0.18852	-4.15953	3.19e-05	0.0173727
Ghi_A05G17041	124.818	5.54091	1.3348	4.15112	3.31e-05	0.0173877
Ghi_D02G12596	165.79	1.41068	0.339743	4.1522	3.29e-05	0.0173877
Ghi_D09G05121	1473.35	-0.802177	0.193166	-4.15279	3.28e-05	0.0173877
Ghi_A12G13666	164.709	0.974492	0.23495	4.14766	3.36e-05	0.0174474
Ghi_A03G10671	106.786	-2.44753	0.590485	-4.14495	3.4e-05	0.0174518
Ghi_D02G00271	1085	-1.29384	0.312911	-4.13484	3.55e-05	0.0178284
Ghi_D06G00886	679.097	1.05415	0.254783	4.13743	3.51e-05	0.0178284
Ghi_A03G10666	242.859	-2.03108	0.492089	-4.12746	3.67e-05	0.0180915
Ghi_A08G02406	792.346	-1.61515	0.391423	-4.12636	3.69e-05	0.0180915
Ghi_D03G08311	3704.22	-1.6122	0.39152	-4.11779	3.83e-05	0.0185732
Ghi_A01G05221	249.964	1.70936	0.415896	4.11007	3.96e-05	0.0189993
Ghi_D13G12751	67.2691	-2.34238	0.57101	-4.10217	4.09e-05	0.019451
Ghi_A02G01006	544.539	1.0051	0.246284	4.08107	4.48e-05	0.0208602
Ghi_A08G01591	992.345	1.31094	0.321208	4.08128	4.48e-05	0.0208602
Ghi_D08G04206	2686.37	1.08126	0.267245	4.04594	5.21e-05	0.024
Ghi_A12G02936	50.1483	1.29904	0.322132	4.03264	5.52e-05	0.0246374
Ghi_D10G09981	6817.57	-0.98808	0.245011	-4.0328	5.51e-05	0.0246374
Ghi_D11G06466	189.665	-0.63782	0.158016	-4.03643	5.43e-05	0.0246374
Ghi_D09G11696	61.0069	-1.31883	0.327371	-4.02853	5.61e-05	0.0248238
Ghi_A01G01421	94.2659	-1.08483	0.270201	-4.0149	5.95e-05	0.0258491
Ghi_A10G00031	473.939	-0.457454	0.113954	-4.01438	5.96e-05	0.0258491
Ghi_A05G11676	364.42	0.899088	0.224651	4.00216	6.28e-05	0.0262012
Ghi_A09G09511	1886.41	1.30667	0.32667	3.99999	6.33e-05	0.0262012
Ghi_D08G07566	529.931	0.39328	0.098129	4.00779	6.13e-05	0.0262012
Ghi_D09G05281	23.9097	1.96339	0.490795	4.00043	6.32e-05	0.0262012
Ghi_D09G09026	327.373	-1.19886	0.29964	-4.001	6.31e-05	0.0262012
Ghi_D13G10566	105.298	2.71228	0.679822	3.9897	6.62e-05	0.0271131
Ghi_A01G11456	1337.29	1.19569	0.299911	3.98683	6.7e-05	0.0271929
Ghi_A06G09401	194.119	-1.23259	0.309437	-3.98331	6.8e-05	0.0273506
Ghi_A05G12011	238.303	0.732705	0.184384	3.9738	7.07e-05	0.0274761
Ghi_D04G05191	59.6072	2.12443	0.534403	3.97533	7.03e-05	0.0274761
Ghi_D05G14451	209.791	0.458661	0.115255	3.97954	6.9e-05	0.0274761
Ghi_D07G08901	102.873	1.05992	0.266673	3.97461	7.05e-05	0.0274761
Ghi_D13G01431	215.396	0.899499	0.226568	3.97011	7.18e-05	0.0276655
Ghi_D04G02526	304.978	-0.825736	0.208548	-3.95946	7.51e-05	0.0286807
Ghi_A10G08206	32.3837	-1.5276	0.386028	-3.95723	7.58e-05	0.0286983
Ghi_D02G03851	34.595	1.21349	0.3069	3.95404	7.68e-05	0.0286983
Ghi_D11G05351	235.656	2.11688	0.535477	3.95326	7.71e-05	0.0286983
Ghi_A06G07816	83.4984	-0.942018	0.238653	-3.94723	7.91e-05	0.0290171
Ghi_D04G07856	783.68	0.775601	0.196521	3.94666	7.92e-05	0.0290171
Ghi_A13G12431	211.529	-2.17266	0.55122	-3.94155	8.1e-05	0.0294017
Ghi_D10G08836	155.006	0.93024	0.236207	3.93823	8.21e-05	0.0295709
Ghi_A02G05206	2982.67	-0.480729	0.122315	-3.93027	8.49e-05	0.0298457
Ghi_A02G05356	175.358	-1.11882	0.284638	-3.93069	8.47e-05	0.0298457
Ghi_D05G05241	596.272	-1.36333	0.346857	-3.93051	8.48e-05	0.0298457
Ghi_D09G06641	31.0166	1.3762	0.350401	3.92749	8.58e-05	0.0299565
Ghi_A13G01981	7023.04	1.54464	0.393809	3.9223	8.77e-05	0.0303714
Ghi_D07G10356	66.9536	1.27593	0.325581	3.91894	8.89e-05	0.0305619
Ghi_D10G13621	121.082	-2.57783	0.659435	-3.90914	9.26e-05	0.0315849
Ghi_D07G02016	587.232	0.589552	0.15094	3.90586	9.39e-05	0.0317743
Ghi_D05G04431	3531.45	-1.77185	0.454124	-3.9017	9.55e-05	0.0320828
Ghi_A08G14291	692.965	-0.916888	0.236174	-3.88226	0.000103489	0.034244
Ghi_D07G04436	428.087	0.777179	0.200146	3.88306	0.000103152	0.034244
Ghi_A09G11706	582.037	0.918027	0.236941	3.87449	0.000106847	0.0343379
Ghi_A11G11281	1644.67	0.972262	0.250824	3.87627	0.000106071	0.0343379
Ghi_D10G03051	2113.86	1.2591	0.324618	3.87871	0.000105012	0.0343379
Ghi_D11G02696	817.555	-1.08109	0.278984	-3.8751	0.000106581	0.0343379
Ghi_D09G09951	452.25	1.79177	0.463422	3.86639	0.000110458	0.0349948
Ghi_D11G09866	91.016	1.04459	0.270118	3.86717	0.000110107	0.0349948
Ghi_A05G08801	282.883	0.797478	0.206526	3.8614	0.000112741	0.0354411
Ghi_A10G02181	44.5035	1.63669	0.424028	3.85986	0.000113453	0.0354411
Ghi_D03G05971	166.337	-0.915234	0.237286	-3.8571	0.000114741	0.0355944
Ghi_A05G03241	2678.94	0.783352	0.203231	3.8545	0.000115968	0.0357271
Ghi_A12G15706	290.612	2.06123	0.536065	3.84511	0.000120497	0.0361586
Ghi_D04G02726	105.726	0.817816	0.212463	3.84921	0.000118497	0.0361586
Ghi_D10G04396	503.201	-1.28777	0.334931	-3.84489	0.000120607	0.0361586
Ghi_D12G10061	372.07	0.849842	0.220903	3.84713	0.000119508	0.0361586
Ghi_D05G04831	256.291	1.06534	0.277255	3.84246	0.000121808	0.0362753
Ghi_A08G11991	447.918	-0.342251	0.0895298	-3.82276	0.000131965	0.0378658
Ghi_A09G11751	295.518	0.477323	0.124719	3.82719	0.000129617	0.0378658
Ghi_A12G09546	300.858	-0.597065	0.156107	-3.82471	0.000130926	0.0378658
Ghi_D01G07681	45.5336	1.39225	0.364174	3.82303	0.000131824	0.0378658
Ghi_D06G06596	2914.09	1.31388	0.343254	3.82771	0.000129341	0.0378658
Ghi_D13G02811	782.184	0.725792	0.189886	3.82226	0.000132235	0.0378658
Ghi_A09G09631	131.003	-0.786943	0.206298	-3.81458	0.000136413	0.0388134
Ghi_D11G10486	187.944	-0.747377	0.19643	-3.80481	0.000141915	0.0401232
Ghi_A11G04921	51.8051	3.56569	0.939611	3.79486	0.000147727	0.0415039
Ghi_D09G08891	1233.55	1.21686	0.321332	3.78694	0.000152514	0.042581
Ghi_D07G02321	1265.83	0.771152	0.203734	3.78508	0.000153657	0.0426335
Ghi_D05G15171	733.283	0.855018	0.226078	3.78196	0.000155601	0.0429064
Ghi_A07G01686	208.438	-1.0045	0.266066	-3.77538	0.000159764	0.0429929
Ghi_A11G17501	28.099	3.30134	0.873666	3.77873	0.000157633	0.0429929
Ghi_D02G08056	33.5415	1.32992	0.352149	3.77658	0.000158997	0.0429929
Ghi_D07G10446	15.9532	4.20315	1.11242	3.77838	0.000157849	0.0429929
Ghi_D08G14026	1511.92	0.618802	0.164006	3.77305	0.000161262	0.0431362
Ghi_D03G06296	6163.7	1.20735	0.320224	3.77034	0.000163025	0.0433481
Ghi_A11G03836	237.767	0.805333	0.213888	3.76521	0.00016641	0.0435297
Ghi_D07G08121	532.123	0.66969	0.177844	3.7656	0.000166151	0.0435297
Ghi_D12G05556	19.6318	1.21107	0.321677	3.76488	0.000166631	0.0435297
Ghi_A10G09146	538.283	-1.5981	0.424819	-3.76184	0.00016867	0.0437422
Ghi_A11G16136	940.599	0.37283	0.0991371	3.76075	0.000169403	0.0437422
Ghi_A03G12611	371.709	-1.16238	0.309211	-3.75919	0.000170464	0.0437633
Ghi_D05G03991	49.9663	2.09494	0.557674	3.75657	0.000172257	0.0438837
Ghi_D06G02561	126.254	0.896796	0.238786	3.75564	0.000172898	0.0438837
Ghi_A10G05096	19.8988	-1.60249	0.427276	-3.75048	0.000176498	0.0445443
Ghi_A09G08486	100.517	-0.819875	0.219325	-3.73818	0.000185357	0.0461498
Ghi_D05G11331	107.041	0.64877	0.173491	3.73949	0.000184393	0.0461498
Ghi_D11G15006	58.6239	-1.34073	0.358738	-3.73737	0.000185959	0.0461498
Ghi_A08G13141	11009.6	-0.635986	0.170359	-3.73321	0.000189052	0.046155
Ghi_A11G16351	202.723	-1.37575	0.368339	-3.735	0.000187714	0.046155
Ghi_D02G11456	161.367	1.39823	0.374543	3.73318	0.000189079	0.046155
Ghi_A01G01316	1088.59	-0.631578	0.169415	-3.72798	0.00019302	0.0466075
Ghi_A09G12256	263.893	2.02374	0.542696	3.72905	0.000192201	0.0466075
Ghi_D02G10076	841.059	-1.43574	0.38541	-3.72523	0.000195136	0.0468652
Ghi_D07G02436	142.786	0.717209	0.192607	3.72369	0.000196335	0.0469009
Ghi_A02G01566	85.5543	-0.620219	0.166876	-3.71665	0.000201885	0.047622
Ghi_D06G03001	329.567	0.820389	0.220817	3.71524	0.000203007	0.047622
Ghi_D06G12591	40.1297	1.48389	0.399487	3.71449	0.000203618	0.047622
Ghi_D07G05496	162.113	1.32212	0.355605	3.71794	0.000200852	0.047622
Ghi_A09G11611	94.327	-0.676288	0.182172	-3.71235	0.000205342	0.0477753
Ghi_A08G13236	110.73	-1.09953	0.296419	-3.70937	0.000207772	0.0479501
Ghi_D06G05776	259.399	0.599052	0.161571	3.70766	0.000209181	0.0479501
Ghi_D13G13626	398.683	1.26598	0.341465	3.7075	0.000209314	0.0479501
Ghi_A01G04436	585.967	-0.955026	0.257719	-3.70568	0.00021082	0.0480488
Ghi_D07G01276	608.686	1.0855	0.293111	3.70338	0.000212743	0.0482408
Ghi_D07G08481	486.752	0.837925	0.22644	3.70042	0.000215239	0.0485603
Ghi_D05G11021	27.5863	1.01338	0.273987	3.69863	0.000216764	0.0486585
Ghi_D07G00216	292.649	0.496431	0.134391	3.69393	0.000220814	0.04932
Ghi_A06G11831	58.1823	-0.956943	0.259465	-3.68814	0.000225896	0.0495828
Ghi_A11G02371	448.306	0.735604	0.199483	3.68755	0.00022642	0.0495828
Ghi_A11G15756	27.2233	-1.28009	0.346838	-3.69074	0.000223599	0.0495828
Ghi_D07G13121	1137.04	0.804919	0.218281	3.68754	0.000226431	0.0495828

## Sheet: Table S8
Table S8 DEG Siokra 1-4 1dpi (mock-treated/infected)
Gene	baseMean	log2FoldChange	lfcSE	stat	pvalue	padj
Ghi_A12G14746	531.13	2.3954	0.257054	9.31866	1.18e-20	5.26e-16
Ghi_A11G07626	53.3218	2.19215	0.243285	9.01063	2.05e-19	4.58e-15
Ghi_D08G09631	44.409	2.81768	0.349349	8.06551	7.29e-16	1.09e-11
Ghi_A05G07101	865.682	1.83584	0.23562	7.79153	6.62e-15	7.39e-11
Ghi_D13G07951	918.322	1.43525	0.194356	7.38463	1.53e-13	1.37e-09
Ghi_D06G03141	32.0788	2.21768	0.305126	7.26809	3.65e-13	2.71e-09
Ghi_D09G09601	581.772	1.64371	0.229766	7.15384	8.44e-13	5.38e-09
Ghi_A05G10236	462.888	0.736264	0.103495	7.11399	1.13e-12	6.29e-09
Ghi_A05G01371	288.864	1.83905	0.270102	6.8087	9.85e-12	4.89e-08
Ghi_A07G01111	51.5993	3.47384	0.515039	6.74482	1.53e-11	6.84e-08
Ghi_D11G07371	79.4353	1.61949	0.242904	6.6672	2.61e-11	1.06e-07
Ghi_A03G02336	204.419	1.30004	0.202947	6.40581	1.5e-10	5.57e-07
Ghi_A10G13471	39.7192	1.79161	0.282111	6.35072	2.14e-10	7.36e-07
Ghi_D08G06986	65.6956	2.49469	0.393605	6.33805	2.33e-10	7.42e-07
Ghi_D12G12401	292.833	2.19945	0.348864	6.30461	2.89e-10	8.6e-07
Ghi_A04G07681	74.4374	1.68359	0.273256	6.16122	7.22e-10	1.9e-06
Ghi_A07G03926	122.669	1.67728	0.271924	6.1682	6.91e-10	1.9e-06
Ghi_A08G14586	302.37	-0.890873	0.145388	-6.12756	8.92e-10	2.21e-06
Ghi_A11G05556	253.021	-1.0611	0.175694	-6.03949	1.55e-09	3.63e-06
Ghi_A13G09146	1634.53	1.20228	0.199998	6.01149	1.84e-09	4.11e-06
Ghi_D12G15261	242.585	1.84547	0.308637	5.97942	2.24e-09	4.76e-06
Ghi_D12G09106	64.3847	3.67443	0.625323	5.87605	4.2e-09	8.53e-06
Ghi_A12G07351	409.821	-0.957066	0.166288	-5.75547	8.64e-09	1.68e-05
Ghi_A06G00121	1855.76	0.829226	0.146358	5.66574	1.46e-08	2.72e-05
Ghi_D03G08826	120.387	1.54838	0.274627	5.63811	1.72e-08	3.07e-05
Ghi_A08G12161	93.9667	0.900263	0.163102	5.51963	3.4e-08	5.84e-05
Ghi_A03G01441	499.168	1.66523	0.302921	5.49726	3.86e-08	6.38e-05
Ghi_A06G03291	62.365	1.80842	0.336992	5.36637	8.03e-08	0.000128172
Ghi_D08G02816	57.4042	-2.46555	0.464912	-5.30327	1.14e-07	0.000175215
Ghi_A09G13191	320.94	1.62087	0.307288	5.27475	1.33e-07	0.000197947
Ghi_A04G05381	389.581	0.532047	0.103536	5.13875	2.77e-07	0.00039853
Ghi_A09G12551	1150.74	0.538434	0.105286	5.11404	3.15e-07	0.000440207
Ghi_D13G13626	398.683	1.53301	0.300432	5.1027	3.35e-07	0.000453254
Ghi_D10G07241	502.783	0.484613	0.0953739	5.08118	3.75e-07	0.00049281
Ghi_A08G12211	111.854	1.31583	0.259723	5.06627	4.06e-07	0.000517772
Ghi_A12G11816	143.653	2.15174	0.427912	5.02846	4.94e-07	0.000581236
Ghi_D11G05836	252.07	-1.35292	0.268916	-5.03103	4.88e-07	0.000581236
Ghi_D12G08106	360.55	-0.82898	0.164557	-5.03764	4.71e-07	0.000581236
Ghi_A10G10686	100.12	-1.70247	0.341518	-4.985	6.2e-07	0.000709708
Ghi_D11G00611	81.6933	-1.4052	0.284909	-4.93212	8.13e-07	0.000908395
Ghi_A07G05776	84.3531	1.39837	0.287151	4.86979	1.12e-06	0.00121719
Ghi_D11G00961	1478.53	0.599796	0.123607	4.85243	1.22e-06	0.00129711
Ghi_D05G05391	375.443	0.738703	0.152733	4.83656	1.32e-06	0.00137242
Ghi_A08G10206	23.6824	1.28036	0.265403	4.8242	1.41e-06	0.0014271
Ghi_A13G03626	46.0895	-2.16346	0.450296	-4.80453	1.55e-06	0.0015398
Ghi_A10G00251	772.387	0.54706	0.114281	4.78699	1.69e-06	0.00164409
Ghi_D05G01926	276.242	1.7628	0.376806	4.67826	2.89e-06	0.00274985
Ghi_A10G09146	538.283	-2.01048	0.432447	-4.64908	3.33e-06	0.00292046
Ghi_D06G06561	71.4294	-0.960484	0.20657	-4.64967	3.32e-06	0.00292046
Ghi_D08G09361	253.352	-0.589194	0.126686	-4.65082	3.31e-06	0.00292046
Ghi_D12G08111	921.378	-0.679142	0.145789	-4.65839	3.19e-06	0.00292046
Ghi_D13G10161	134.118	-2.98891	0.644567	-4.63709	3.53e-06	0.00303547
Ghi_D09G00761	34.4007	1.99498	0.434003	4.59669	4.29e-06	0.00361796
Ghi_D08G02431	58.8985	0.834723	0.18206	4.58488	4.54e-06	0.00375771
Ghi_A11G01071	1307.38	0.675119	0.149179	4.52557	6.02e-06	0.00483166
Ghi_D10G01971	563.725	0.643457	0.14222	4.52439	6.06e-06	0.00483166
Ghi_A03G03041	750.252	0.446855	0.0994817	4.49183	7.06e-06	0.00553396
Ghi_A06G09831	47.8232	1.06616	0.240265	4.43743	9.1e-06	0.00701169
Ghi_A06G00126	1984.77	0.670543	0.151448	4.42755	9.53e-06	0.00721616
Ghi_D13G13206	319.546	0.655074	0.148987	4.39685	1.1e-05	0.00817742
Ghi_D01G03661	2116.48	0.892596	0.203835	4.37901	1.19e-05	0.00873077
Ghi_A10G02666	524.224	0.648665	0.149257	4.34595	1.39e-05	0.00960537
Ghi_D05G14796	3742.11	-0.858984	0.19766	-4.34577	1.39e-05	0.00960537
Ghi_D08G00266	46.2465	1.40957	0.324566	4.34294	1.41e-05	0.00960537
Ghi_D08G03371	704.6	0.591017	0.135834	4.35103	1.35e-05	0.00960537
Ghi_D11G01131	464.181	-0.407486	0.0939293	-4.33822	1.44e-05	0.00960537
Ghi_D12G00846	1074.79	0.83338	0.192131	4.33757	1.44e-05	0.00960537
Ghi_D02G05721	43.9925	0.995377	0.230051	4.32676	1.51e-05	0.00994054
Ghi_A07G07471	290.829	0.458712	0.106627	4.30202	1.69e-05	0.0109574
Ghi_A06G10911	2608.31	0.502182	0.116977	4.29298	1.76e-05	0.0112502
Ghi_D03G07971	59.491	1.33148	0.311912	4.26875	1.97e-05	0.0123678
Ghi_D01G09651	93.3758	-1.66388	0.393152	-4.23216	2.31e-05	0.0143603
Ghi_A04G07751	2869.79	-0.748314	0.177884	-4.20674	2.59e-05	0.0158537
Ghi_D04G07431	131.926	-1.34503	0.32088	-4.1917	2.77e-05	0.0167135
Ghi_D04G04766	407.304	0.962747	0.230118	4.18371	2.87e-05	0.0170817
Ghi_D08G13796	392.021	-0.693048	0.165834	-4.17916	2.93e-05	0.0171976
Ghi_A10G01506	3384.32	-0.672871	0.162037	-4.15257	3.29e-05	0.0190727
Ghi_A05G04476	687.898	1.60685	0.388659	4.13435	3.56e-05	0.0203861
Ghi_D03G07251	498.09	0.464638	0.113103	4.10809	3.99e-05	0.022559
Ghi_D07G01066	36.6164	1.47486	0.359736	4.09983	4.13e-05	0.0230869
Ghi_A06G06266	367.306	0.794828	0.19412	4.09451	4.23e-05	0.0233319
Ghi_A11G14741	168.281	-2.23618	0.546952	-4.08844	4.34e-05	0.0235791
Ghi_D06G07221	82.9282	-1.56309	0.382509	-4.08641	4.38e-05	0.0235791
Ghi_D12G03011	217.938	0.518892	0.127281	4.07674	4.57e-05	0.0242879
Ghi_D06G04666	19.8997	2.21039	0.547614	4.0364	5.43e-05	0.0285256
Ghi_A12G01001	119.538	-1.44291	0.358877	-4.02063	5.8e-05	0.0301494
Ghi_A10G09246	71.3286	-1.70703	0.425279	-4.01389	5.97e-05	0.0306664
Ghi_A10G08086	378.929	0.529482	0.132429	3.99825	6.38e-05	0.0315439
Ghi_A13G12716	312.139	0.684152	0.171081	3.99899	6.36e-05	0.0315439
Ghi_D04G03526	772.472	0.29477	0.073803	3.99401	6.5e-05	0.0315439
Ghi_D04G07046	481.457	0.492369	0.123264	3.99443	6.48e-05	0.0315439
Ghi_D13G10886	292.909	0.457301	0.114491	3.9942	6.49e-05	0.0315439
Ghi_A06G03921	326.654	0.455238	0.114159	3.98774	6.67e-05	0.031961
Ghi_D06G02571	57.0346	1.13439	0.284607	3.98579	6.73e-05	0.031961
Ghi_D13G02766	55.3256	-1.60051	0.401958	-3.98178	6.84e-05	0.0321633
Ghi_A01G10301	110.368	-1.41927	0.357024	-3.97528	7.03e-05	0.0327108
Ghi_A02G02586	201.257	-0.806113	0.203231	-3.96648	7.29e-05	0.0334652
Ghi_D05G01641	347.2	-1.01922	0.257175	-3.96313	7.4e-05	0.0334652
Ghi_D08G12936	603.066	-0.473252	0.119432	-3.96251	7.42e-05	0.0334652
Ghi_A12G14696	1289.12	0.344964	0.0872866	3.95208	7.75e-05	0.0346087
Ghi_D08G01186	1021.03	-0.471848	0.119468	-3.94959	7.83e-05	0.0346247
Ghi_A09G07071	27.6955	1.35144	0.343617	3.93298	8.39e-05	0.0360372
Ghi_D01G11971	197.082	-0.748098	0.190019	-3.93696	8.25e-05	0.0360372
Ghi_D08G01031	343.645	0.661016	0.168018	3.93421	8.35e-05	0.0360372
Ghi_A11G08911	92.295	0.618409	0.157464	3.92731	8.59e-05	0.0363647
Ghi_D13G12096	124.274	-1.123	0.286024	-3.92622	8.63e-05	0.0363647
Ghi_D06G00026	1184.94	0.666931	0.170079	3.9213	8.81e-05	0.0367686
Ghi_A11G14711	262.06	-1.90664	0.48708	-3.91444	9.06e-05	0.0374805
Ghi_A08G09341	80.0404	0.858715	0.219596	3.91043	9.21e-05	0.0377575
Ghi_D11G01321	2033.48	0.281407	0.0721047	3.90276	9.51e-05	0.0386209
Ghi_D03G00041	293.053	0.723189	0.185726	3.89385	9.87e-05	0.0397074
Ghi_A08G01496	9489.99	0.564986	0.145263	3.88939	0.000100497	0.0400832
Ghi_A09G00781	59.5939	1.4189	0.365351	3.88367	0.000102893	0.040084
Ghi_A13G14751	464.036	1.32383	0.340879	3.88357	0.000102935	0.040084
Ghi_D11G06996	105.665	-0.771648	0.198727	-3.88296	0.000103191	0.040084
Ghi_A11G07961	604.203	0.862934	0.222367	3.88067	0.000104169	0.040115
Ghi_A13G14651	743.282	0.724346	0.187026	3.87296	0.000107522	0.0410367
Ghi_D07G11606	135.092	-0.804022	0.207705	-3.87098	0.0001084	0.0410367
Ghi_D13G10016	45.1075	1.34153	0.346833	3.86795	0.000109755	0.0412005
Ghi_A11G08571	1968.61	0.586644	0.151838	3.86363	0.000111714	0.0415863
Ghi_A03G02896	63.6335	0.648567	0.169372	3.82924	0.000128539	0.0470653
Ghi_D06G04971	317.106	-0.467092	0.121916	-3.83126	0.00012749	0.0470653
Ghi_D08G13511	182.715	-1.00843	0.263951	-3.82052	0.000133171	0.048365
Ghi_A06G01616	109.634	0.515707	0.135081	3.81776	0.000134668	0.0485141
Ghi_A11G01861	195.106	-1.16682	0.306366	-3.80857	0.00013977	0.0487787
Ghi_A11G18291	214.991	0.466805	0.122495	3.81081	0.000138514	0.0487787
Ghi_D02G00751	1162.13	-0.5119	0.134344	-3.81036	0.000138766	0.0487787
Ghi_D06G04776	126.433	-0.679124	0.178117	-3.81281	0.000137398	0.0487787

## Sheet: Table S9
Table S9 DEG Siokra 1-4 3dpi (mock-treated/infected)
Gene	baseMean	log2FoldChange	lfcSE	stat	pvalue	padj
Ghi_A05G10236	462.888	0.672228	0.112101	5.99664	2.01e-09	8.43e-05
Ghi_A10G08811	735.571	1.64267	0.283497	5.79431	6.86e-09	9.7e-05
Ghi_A12G07351	409.821	1.0072	0.173894	5.79205	6.95e-09	9.7e-05
Ghi_A05G21366	32.2954	-1.98774	0.352558	-5.63806	1.72e-08	0.000143936
Ghi_A09G13936	254.759	-1.10105	0.195156	-5.6419	1.68e-08	0.000143936
Ghi_A12G12911	261.4	1.95002	0.357686	5.45175	4.99e-08	0.000260771
Ghi_D03G05036	196.169	-1.16996	0.216147	-5.41282	6.2e-08	0.000260771
Ghi_D05G01926	276.242	-2.01328	0.372002	-5.41203	6.23e-08	0.000260771
Ghi_D06G10281	15986.6	0.759471	0.139269	5.45327	4.95e-08	0.000260771
Ghi_D09G08321	366.28	1.15486	0.211316	5.46508	4.63e-08	0.000260771
Ghi_D07G01276	608.686	1.57836	0.292786	5.39082	7.01e-08	0.000266824
Ghi_D06G00781	102.01	-1.29994	0.242998	-5.34958	8.82e-08	0.000307429
Ghi_A11G05871	1289.69	1.23315	0.231767	5.32066	1.03e-07	0.000309044
Ghi_A13G10616	2007.82	2.14495	0.403003	5.32241	1.02e-07	0.000309044
Ghi_D10G06481	156.772	2.1103	0.398226	5.29925	1.16e-07	0.000324403
Ghi_D02G03786	99.5783	1.32662	0.251156	5.28205	1.28e-07	0.00033412
Ghi_A05G06721	186.036	-0.958274	0.182811	-5.24188	1.59e-07	0.000360151
Ghi_A11G05556	253.021	0.979544	0.187056	5.23665	1.64e-07	0.000360151
Ghi_D05G12001	2912.06	1.55395	0.296145	5.24727	1.54e-07	0.000360151
Ghi_A11G07586	536.957	1.33239	0.255195	5.22108	1.78e-07	0.000372186
Ghi_D08G06941	476.278	1.60509	0.309759	5.18173	2.2e-07	0.000438073
Ghi_A05G04591	114.85	1.42924	0.277786	5.14512	2.67e-07	0.000508537
Ghi_D04G02701	324.692	-1.10607	0.217229	-5.09171	3.55e-07	0.000645626
Ghi_A10G09086	87.2624	-3.66011	0.723253	-5.06062	4.18e-07	0.000728641
Ghi_A02G05266	199.8	-1.00856	0.200671	-5.02594	5.01e-07	0.000810128
Ghi_A12G01176	4544.08	0.776207	0.154691	5.01779	5.23e-07	0.000810128
Ghi_D12G08106	360.55	0.855258	0.170378	5.01977	5.17e-07	0.000810128
Ghi_A07G11426	35.4278	-3.46206	0.699362	-4.95031	7.41e-07	0.00110736
Ghi_D12G13456	168.772	1.22652	0.248675	4.93222	8.13e-07	0.00117318
Ghi_D09G06111	31.9393	1.59907	0.325456	4.91332	8.95e-07	0.00122832
Ghi_D12G09816	659.253	-0.534701	0.108896	-4.91018	9.1e-07	0.00122832
Ghi_A09G04621	2282.57	0.912977	0.186359	4.89903	9.63e-07	0.00125947
Ghi_A05G02916	190.902	-0.594339	0.1216	-4.88765	1.02e-06	0.00129193
Ghi_A06G10651	16607.9	0.754812	0.154608	4.88209	1.05e-06	0.00129193
Ghi_A04G08076	78.0044	-2.03509	0.420949	-4.83453	1.33e-06	0.00155134
Ghi_D12G15141	566.674	1.2813	0.264929	4.83638	1.32e-06	0.00155134
Ghi_D11G05836	252.07	1.32867	0.275309	4.82611	1.39e-06	0.00157463
Ghi_A09G08926	321.774	1.39347	0.289822	4.80801	1.52e-06	0.00165847
Ghi_A10G00966	7238.96	1.17939	0.245438	4.80524	1.55e-06	0.00165847
Ghi_A01G12096	200.467	-0.644311	0.134401	-4.79396	1.64e-06	0.00171072
Ghi_D02G06121	32.6607	-2.39353	0.501103	-4.77652	1.78e-06	0.00182035
Ghi_D11G17431	517.716	1.66391	0.351132	4.73871	2.15e-06	0.00214305
Ghi_A09G00031	59.6533	-1.23731	0.262314	-4.71692	2.39e-06	0.00230748
Ghi_A10G11201	592.384	1.66787	0.353794	4.71424	2.43e-06	0.00230748
Ghi_A11G03796	557.727	0.529761	0.112543	4.70719	2.51e-06	0.00233558
Ghi_D01G02041	217.844	2.04467	0.435814	4.69161	2.71e-06	0.00246591
Ghi_A02G00291	366.303	-0.750574	0.160594	-4.67375	2.96e-06	0.00257843
Ghi_A13G02071	616.353	1.49067	0.318866	4.67491	2.94e-06	0.00257843
Ghi_A06G12206	61.8301	1.39282	0.299388	4.65223	3.28e-06	0.00270981
Ghi_D03G03551	718.038	-0.576758	0.124006	-4.65105	3.3e-06	0.00270981
Ghi_D09G08166	2866.18	1.12917	0.242748	4.65162	3.29e-06	0.00270981
Ghi_A04G07711	394.415	1.01119	0.217692	4.64505	3.4e-06	0.00273611
Ghi_D03G07201	25.3844	-2.32916	0.504718	-4.61478	3.94e-06	0.0030495
Ghi_D06G09041	5537.76	0.670882	0.145263	4.61841	3.87e-06	0.0030495
Ghi_D08G06476	448.623	0.410681	0.0890716	4.61069	4.01e-06	0.00305361
Ghi_A01G11326	749.373	0.353718	0.0769345	4.59766	4.27e-06	0.0031928
Ghi_D05G04646	150.949	1.32483	0.28846	4.59277	4.37e-06	0.00321115
Ghi_A12G00701	481.531	0.461969	0.100696	4.58774	4.48e-06	0.00323276
Ghi_D10G03456	2836.55	1.00624	0.219571	4.58278	4.59e-06	0.00325432
Ghi_D05G04076	340.502	1.73237	0.378894	4.57218	4.83e-06	0.00336645
Ghi_A12G13526	825.72	1.8655	0.408399	4.56784	4.93e-06	0.0033805
Ghi_A05G03596	203.397	1.77768	0.389624	4.56256	5.05e-06	0.00341076
Ghi_A04G00091	920.651	0.558837	0.122658	4.55605	5.21e-06	0.00343724
Ghi_A13G01346	126.703	-1.56064	0.342676	-4.55427	5.26e-06	0.00343724
Ghi_D06G01006	178.974	0.859523	0.189065	4.54616	5.46e-06	0.00351726
Ghi_D06G10926	1817.4	1.50038	0.330685	4.53718	5.7e-06	0.00361482
Ghi_D01G07326	1260.53	1.25037	0.276093	4.52881	5.93e-06	0.00370478
Ghi_A05G23566	1543.16	1.14765	0.254569	4.5082	6.54e-06	0.00402344
Ghi_A08G13441	692.049	0.55015	0.122986	4.47329	7.7e-06	0.0043557
Ghi_D01G02031	3546.21	1.138	0.253814	4.48361	7.34e-06	0.0043557
Ghi_D01G11321	746.865	1.48912	0.332791	4.47465	7.65e-06	0.0043557
Ghi_D02G03761	1027.85	1.08573	0.242494	4.47733	7.56e-06	0.0043557
Ghi_D11G04446	963.311	0.421629	0.0941935	4.47621	7.6e-06	0.0043557
Ghi_D12G00966	580.399	0.759457	0.169242	4.4874	7.21e-06	0.0043557
Ghi_D11G03541	43.6258	1.78456	0.399307	4.46914	7.85e-06	0.00438197
Ghi_A03G09371	1366.12	0.677939	0.151946	4.4617	8.13e-06	0.00447711
Ghi_A01G01581	684.414	1.32397	0.297362	4.45239	8.49e-06	0.00456403
Ghi_D04G02481	1607.72	0.576035	0.129388	4.45201	8.51e-06	0.00456403
Ghi_A04G03746	200.46	0.750646	0.168804	4.44686	8.71e-06	0.00461553
Ghi_D05G12111	213.139	-0.777102	0.174958	-4.44166	8.93e-06	0.00466957
Ghi_D02G07251	8216.82	1.03212	0.232574	4.43779	9.09e-06	0.0046954
Ghi_A10G04666	2394.68	0.945431	0.213342	4.43153	9.36e-06	0.004775
Ghi_D03G07236	573.628	0.490899	0.110851	4.42845	9.49e-06	0.0047854
Ghi_A10G11496	929.069	1.06745	0.241296	4.42383	9.7e-06	0.0048289
Ghi_A12G04346	83.0795	1.78198	0.40304	4.42135	9.81e-06	0.0048289
Ghi_A08G14586	302.37	0.669406	0.151787	4.41016	1.03e-05	0.00496853
Ghi_D10G09981	6817.57	1.08035	0.244944	4.41061	1.03e-05	0.00496853
Ghi_D08G09561	775.81	0.957838	0.217332	4.40725	1.05e-05	0.00497832
Ghi_A12G14031	995.794	1.08263	0.245838	4.40384	1.06e-05	0.00500052
Ghi_D10G01341	116.269	0.775476	0.176723	4.38808	1.14e-05	0.00531727
Ghi_D01G00331	431.122	0.97102	0.221656	4.38075	1.18e-05	0.00543877
Ghi_D13G09441	439.171	1.6848	0.385279	4.37293	1.23e-05	0.0055761
Ghi_A03G02541	1045.94	0.61013	0.13976	4.36557	1.27e-05	0.00565123
Ghi_A11G07691	925.968	0.422941	0.0968998	4.36473	1.27e-05	0.00565123
Ghi_D09G00146	457.587	0.497701	0.114073	4.363	1.28e-05	0.00565123
Ghi_A05G18631	761.857	1.70521	0.391199	4.35893	1.31e-05	0.00569735
Ghi_A07G02106	1327.58	1.28195	0.294563	4.35205	1.35e-05	0.00571126
Ghi_D04G07451	67.3541	-1.58165	0.363459	-4.35165	1.35e-05	0.00571126
Ghi_D08G00381	652.291	0.536858	0.123244	4.35605	1.32e-05	0.00571126
Ghi_D11G12831	81.6779	-1.11132	0.255542	-4.34888	1.37e-05	0.00572603
Ghi_A01G11611	1016.22	1.38256	0.318605	4.33942	1.43e-05	0.00591904
Ghi_A11G01631	298.397	-0.992732	0.229137	-4.33248	1.47e-05	0.00604891
Ghi_A05G05146	619.321	0.855408	0.197636	4.3282	1.5e-05	0.00610761
Ghi_A10G14156	363.633	1.31974	0.305382	4.32161	1.55e-05	0.00618022
Ghi_A11G00626	37.8272	-1.85653	0.429734	-4.32018	1.56e-05	0.00618022
Ghi_D12G10096	1590.23	1.20331	0.27859	4.31927	1.57e-05	0.00618022
Ghi_A11G06851	137.944	-1.0804	0.250954	-4.30515	1.67e-05	0.00652624
GhiUnG01561	99.6053	-0.934434	0.21783	-4.28973	1.79e-05	0.006915
Ghi_A01G01286	237.701	0.536129	0.125024	4.28821	1.8e-05	0.006915
Ghi_A03G00816	3335.51	1.10561	0.258422	4.27831	1.88e-05	0.00716418
Ghi_A13G14796	4813.37	0.731167	0.171202	4.27078	1.95e-05	0.00734365
Ghi_D02G13041	1041.19	0.940061	0.220241	4.26834	1.97e-05	0.00735819
Ghi_A10G10821	1246.32	1.55229	0.365152	4.25108	2.13e-05	0.00787828
Ghi_A05G10516	622.971	0.471491	0.1113	4.23623	2.27e-05	0.00830961
Ghi_D01G02191	173.028	-0.67757	0.160205	-4.2294	2.34e-05	0.00830961
Ghi_D01G09686	135.587	-0.727759	0.171887	-4.23395	2.3e-05	0.00830961
Ghi_D08G00376	856.593	0.60118	0.142096	4.2308	2.33e-05	0.00830961
Ghi_D12G00846	1074.79	-0.811245	0.191653	-4.23289	2.31e-05	0.00830961
Ghi_A03G05571	420.722	0.598815	0.142029	4.21615	2.49e-05	0.00852388
Ghi_A03G07386	3772.01	0.906183	0.214669	4.2213	2.43e-05	0.00852388
Ghi_A03G12581	665.406	0.48504	0.115034	4.21648	2.48e-05	0.00852388
Ghi_D08G09856	1663.51	0.808542	0.191766	4.2163	2.48e-05	0.00852388
Ghi_A05G07406	234.267	0.639182	0.151756	4.21191	2.53e-05	0.00856599
Ghi_D12G02916	31870	1.11225	0.264107	4.21137	2.54e-05	0.00856599
Ghi_A09G08756	2743.2	0.976045	0.232109	4.20512	2.61e-05	0.00873561
Ghi_A07G01326	622.749	1.36123	0.324096	4.20009	2.67e-05	0.00886107
Ghi_A12G01006	531.121	0.896631	0.213691	4.19593	2.72e-05	0.00895453
Ghi_D09G08611	973.26	1.35097	0.322161	4.19348	2.75e-05	0.00898107
Ghi_A11G01576	661.485	0.407945	0.0974096	4.18794	2.81e-05	0.00907307
Ghi_D10G12586	54.2395	1.72137	0.411231	4.18591	2.84e-05	0.00907307
Ghi_D13G08656	41.4357	-1.08858	0.259987	-4.18706	2.83e-05	0.00907307
Ghi_A04G07751	2869.79	0.744446	0.178074	4.18054	2.91e-05	0.0092194
Ghi_A12G14491	871.882	0.898995	0.215297	4.1756	2.97e-05	0.0093513
Ghi_A12G03661	140.107	0.643329	0.154253	4.17061	3.04e-05	0.00948032
Ghi_D12G13056	1092.46	1.48693	0.356783	4.16761	3.08e-05	0.00948032
Ghi_D13G12206	10545.6	1.08851	0.261197	4.16739	3.08e-05	0.00948032
Ghi_A05G04476	687.898	-1.6114	0.387059	-4.16318	3.14e-05	0.00949943
Ghi_A08G00381	654.47	0.552513	0.132753	4.16195	3.16e-05	0.00949943
Ghi_D10G10086	708.697	-0.639226	0.153519	-4.16382	3.13e-05	0.00949943
Ghi_A01G02886	2407.42	1.04838	0.25322	4.14018	3.47e-05	0.010227
Ghi_A12G14036	403.704	0.900294	0.21738	4.14156	3.45e-05	0.010227
Ghi_D02G00841	233.031	1.78317	0.430512	4.14197	3.44e-05	0.010227
Ghi_D12G15001	890.042	0.841737	0.203838	4.12945	3.64e-05	0.0106412
Ghi_A02G00166	2398.15	0.758942	0.183948	4.12585	3.69e-05	0.0107338
Ghi_A05G10171	61.1203	1.50692	0.365423	4.12378	3.73e-05	0.0107563
Ghi_A03G01491	1584.47	0.807706	0.196082	4.11923	3.8e-05	0.0108267
Ghi_A11G18566	375.182	1.5239	0.369957	4.11912	3.8e-05	0.0108267
Ghi_A01G02901	141.921	1.74248	0.423702	4.11251	3.91e-05	0.0110664
Ghi_A03G02336	204.419	0.886888	0.216146	4.1032	4.07e-05	0.0114442
Ghi_D07G01446	72.7769	1.05299	0.256964	4.09781	4.17e-05	0.0116358
Ghi_A10G08721	387.349	1.07921	0.263611	4.09397	4.24e-05	0.011752
Ghi_A05G06696	166.467	-0.936206	0.229334	-4.08229	4.46e-05	0.0119865
Ghi_A07G02751	534.592	1.56511	0.383208	4.08422	4.42e-05	0.0119865
Ghi_D07G12946	265.706	-1.34287	0.328694	-4.08546	4.4e-05	0.0119865
Ghi_D10G06466	1056.65	1.48538	0.363618	4.08499	4.41e-05	0.0119865
Ghi_D11G14911	403.124	0.652944	0.159964	4.08182	4.47e-05	0.0119865
Ghi_A07G01486	585.712	0.870299	0.213302	4.08013	4.5e-05	0.0119974
Ghi_A07G03866	1150.17	0.64924	0.159212	4.07784	4.55e-05	0.012039
Ghi_A08G13236	110.73	1.14691	0.281656	4.07204	4.66e-05	0.0122656
Ghi_D01G03771	1571.07	1.01475	0.249347	4.06964	4.71e-05	0.012315
Ghi_D08G01111	151.819	0.861652	0.212051	4.06342	4.84e-05	0.0125693
Ghi_D04G10421	572.752	1.08436	0.267009	4.06112	4.88e-05	0.0126155
Ghi_A01G04251	2299.44	0.823416	0.20318	4.05265	5.06e-05	0.0128714
Ghi_A01G11601	278.033	1.30213	0.321187	4.05411	5.03e-05	0.0128714
Ghi_D10G10571	488.766	1.13349	0.279727	4.05214	5.08e-05	0.0128714
Ghi_A02G03226	1049.79	1.18104	0.291791	4.04756	5.18e-05	0.013047
Ghi_A11G11231	114.154	0.879621	0.2182	4.03126	5.55e-05	0.0135767
Ghi_A12G07771	44.8358	-1.06742	0.264707	-4.03244	5.52e-05	0.0135767
Ghi_D02G01266	5338.33	0.889381	0.220482	4.0338	5.49e-05	0.0135767
Ghi_D07G02901	96.2288	1.58603	0.392978	4.03593	5.44e-05	0.0135767
Ghi_D11G09551	319.724	0.772084	0.19141	4.03367	5.49e-05	0.0135767
Ghi_A09G12716	184.931	-0.555313	0.137846	-4.02849	5.61e-05	0.0135787
Ghi_D05G11016	2536.71	0.356998	0.0886116	4.02879	5.61e-05	0.0135787
Ghi_A13G08161	451.719	0.423735	0.10524	4.02637	5.66e-05	0.0136228
Ghi_D09G09256	593.732	0.563675	0.140258	4.01884	5.85e-05	0.0139856
Ghi_D04G07351	99.7581	0.831089	0.207022	4.0145	5.96e-05	0.0141645
Ghi_D11G12206	409.502	-0.674441	0.168219	-4.0093	6.09e-05	0.014398
Ghi_A03G03086	86.5611	-1.74058	0.434399	-4.00688	6.15e-05	0.0144645
Ghi_A06G07816	83.4984	0.895077	0.223584	4.0033	6.25e-05	0.014603
Ghi_A01G06911	31.7591	2.01157	0.502728	4.00132	6.3e-05	0.0146443
Ghi_D01G05871	79.5779	1.25247	0.313553	3.99444	6.48e-05	0.0148337
Ghi_D07G02796	796.811	1.38091	0.345715	3.99436	6.49e-05	0.0148337
Ghi_D12G14551	255.984	0.831446	0.208113	3.99517	6.46e-05	0.0148337
Ghi_A11G04686	366.48	0.431893	0.108195	3.9918	6.56e-05	0.0149134
Ghi_D12G16316	262.615	0.461951	0.115774	3.99012	6.6e-05	0.014938
Ghi_A01G02081	4279.65	0.858218	0.21525	3.98708	6.69e-05	0.0150496
Ghi_A11G01486	1351.21	0.878889	0.220582	3.98442	6.76e-05	0.0150592
Ghi_A12G12141	307.734	1.5603	0.391604	3.98439	6.77e-05	0.0150592
Ghi_D09G09866	234.034	-0.586222	0.147215	-3.98209	6.83e-05	0.0151253
Ghi_A08G07211	112.764	1.60609	0.403459	3.98081	6.87e-05	0.015127
Ghi_A03G10121	2350.44	0.664025	0.166949	3.97742	6.97e-05	0.0152636
Ghi_D11G14081	178.761	-0.775401	0.19513	-3.97376	7.07e-05	0.0154197
Ghi_A06G06681	95.2635	2.06522	0.520144	3.97048	7.17e-05	0.0155524
Ghi_D10G00431	98.3687	1.7877	0.450714	3.96637	7.3e-05	0.0157414
Ghi_A04G03301	490.073	-0.422062	0.106482	-3.96368	7.38e-05	0.0158381
Ghi_D01G08321	522.813	0.45098	0.113945	3.95786	7.56e-05	0.0161464
Ghi_A01G09076	580.172	0.429724	0.108868	3.94721	7.91e-05	0.0165145
Ghi_A09G04226	356.065	0.350835	0.0888721	3.94763	7.89e-05	0.0165145
Ghi_A11G10471	92.093	1.34685	0.341282	3.94644	7.93e-05	0.0165145
Ghi_D01G11076	10536.1	0.747972	0.18939	3.94938	7.84e-05	0.0165145
Ghi_D03G08636	622.261	1.32762	0.336135	3.94967	7.83e-05	0.0165145
Ghi_A03G06091	1156.35	-0.737351	0.187059	-3.94181	8.09e-05	0.0165702
Ghi_A12G00451	154.864	0.583494	0.147989	3.94283	8.05e-05	0.0165702
Ghi_D01G10776	887.854	1.02487	0.259943	3.94267	8.06e-05	0.0165702
Ghi_D12G08111	921.378	0.584162	0.14823	3.94091	8.12e-05	0.0165702
Ghi_A11G09916	396.128	0.673935	0.171248	3.93544	8.3e-05	0.01687
Ghi_D03G08956	373.218	0.642852	0.163409	3.934	8.35e-05	0.0168895
Ghi_A01G01121	398.12	0.750305	0.191107	3.9261	8.63e-05	0.0170414
Ghi_A06G12161	245.994	1.21209	0.308381	3.93047	8.48e-05	0.0170414
Ghi_A13G00571	12035.7	0.770482	0.196219	3.92664	8.61e-05	0.0170414
Ghi_D11G07426	870.113	0.337407	0.0859384	3.92615	8.63e-05	0.0170414
Ghi_D11G13076	1609.72	0.523088	0.133151	3.92852	8.55e-05	0.0170414
Ghi_D12G13976	1110.36	0.540561	0.137736	3.92463	8.69e-05	0.0170658
Ghi_A10G12411	436.841	-0.443894	0.113304	-3.91774	8.94e-05	0.0173973
Ghi_D01G11776	2167.87	1.51758	0.387321	3.91814	8.92e-05	0.0173973
Ghi_D09G00541	30.2109	-2.40419	0.614178	-3.91448	9.06e-05	0.0174714
Ghi_D12G09666	9913.02	0.908751	0.232145	3.91459	9.06e-05	0.0174714
Ghi_A10G11001	602.968	-0.630366	0.161114	-3.91256	9.13e-05	0.0175303
Ghi_D07G11981	31.492	1.69875	0.434504	3.90963	9.24e-05	0.0176629
Ghi_A08G10456	995.178	0.700132	0.179161	3.90783	9.31e-05	0.0177147
Ghi_D10G09946	19523.3	1.22498	0.313708	3.90484	9.43e-05	0.0178538
Ghi_A10G03051	103.11	0.797401	0.204575	3.89784	9.71e-05	0.0182948
Ghi_A11G01281	1179.73	0.35835	0.0919944	3.89535	9.81e-05	0.0184012
Ghi_A12G05601	126.866	1.70165	0.437088	3.89315	9.9e-05	0.0184034
Ghi_D08G09896	794.645	0.522013	0.134064	3.89376	9.87e-05	0.0184034
Ghi_A04G07681	74.4374	1.16843	0.300566	3.88744	0.000101309	0.0186209
Ghi_A07G04721	390.943	0.950934	0.244513	3.88909	0.000100622	0.0186209
Ghi_D01G11401	338.496	-0.422785	0.108767	-3.88709	0.000101454	0.0186209
Ghi_A06G00286	109.264	-1.05489	0.271991	-3.87841	0.000105143	0.0190529
Ghi_A11G16146	497.949	0.646561	0.166703	3.87852	0.000105094	0.0190529
Ghi_A13G02941	1429.4	0.393844	0.10155	3.87833	0.000105174	0.0190529
Ghi_A02G08986	2675.33	1.08398	0.28009	3.8701	0.000108792	0.0191286
Ghi_A05G00546	41.0172	1.59216	0.411237	3.87164	0.000108104	0.0191286
Ghi_A06G00891	170.828	-0.858505	0.221717	-3.87207	0.000107914	0.0191286
Ghi_A11G02476	1517.19	-1.0255	0.264807	-3.87265	0.000107659	0.0191286
Ghi_A13G07371	110.021	-0.651768	0.168188	-3.87524	0.00010652	0.0191286
Ghi_A13G08746	60.7819	1.83376	0.473736	3.87086	0.000108454	0.0191286
Ghi_A13G10511	28.3744	1.84638	0.477	3.87082	0.000108468	0.0191286
Ghi_D12G14071	1013.7	1.7273	0.446561	3.868	0.000109733	0.0192134
Ghi_A08G01641	173.432	0.551165	0.142609	3.86486	0.000111154	0.0193323
Ghi_A13G08136	153.569	0.581801	0.150556	3.86434	0.000111392	0.0193323
Ghi_D02G00251	402.803	-0.86178	0.22306	-3.86345	0.000111798	0.0193323
Ghi_D08G02696	5541.05	0.850729	0.220268	3.86224	0.000112353	0.0193482
Ghi_A03G08776	391.978	1.06574	0.276282	3.85743	0.000114584	0.0195509
Ghi_A06G00606	420.274	2.08886	0.541617	3.85671	0.000114923	0.0195509
Ghi_D13G00661	641.173	0.377315	0.0978338	3.85669	0.000114931	0.0195509
Ghi_A08G10511	466.247	0.579578	0.150329	3.85541	0.000115538	0.0195746
Ghi_D05G04891	238.85	1.04446	0.271004	3.85403	0.000116188	0.0196053
Ghi_A05G21371	558.811	-0.86291	0.224003	-3.85222	0.00011705	0.0196715
Ghi_A08G07041	122.469	1.18289	0.307415	3.84785	0.000119157	0.0199455
Ghi_D10G12886	1765.42	1.37761	0.358336	3.84446	0.000120818	0.0201429
Ghi_D05G05391	375.443	0.605066	0.157459	3.8427	0.000121689	0.0202076
Ghi_A09G08746	2853.27	0.682385	0.177673	3.84067	0.000122698	0.0202947
Ghi_A01G01571	158.016	0.966401	0.252133	3.83289	0.000126645	0.0205263
Ghi_A03G13421	183.792	-0.937141	0.24466	-3.83038	0.000127943	0.0205263
Ghi_A07G01826	1155.66	0.43907	0.11466	3.82931	0.000128502	0.0205263
Ghi_A07G05151	80.1382	0.988199	0.25807	3.82918	0.000128569	0.0205263
Ghi_A09G06436	225.988	-0.57969	0.151453	-3.82753	0.000129436	0.0205263
Ghi_D03G07781	723.974	0.703804	0.183581	3.83375	0.000126205	0.0205263
Ghi_D06G01461	330.99	0.926187	0.241769	3.83088	0.000127684	0.0205263
Ghi_D06G11946	279.82	0.908157	0.237058	3.83095	0.000127651	0.0205263
Ghi_D08G01866	96.5561	1.4264	0.372679	3.82742	0.000129494	0.0205263
Ghi_D08G05011	371.894	0.666123	0.173959	3.82919	0.000128564	0.0205263
Ghi_D13G03886	692.283	0.697797	0.182052	3.83296	0.000126612	0.0205263
Ghi_A13G13316	459.822	0.966029	0.252656	3.8235	0.00013157	0.0207767
Ghi_D12G08421	985.571	0.616419	0.161292	3.82176	0.000132501	0.0208449
Ghi_A05G14256	1694.28	0.536608	0.140529	3.81849	0.000134274	0.0208883
Ghi_A09G01906	26.9657	-1.5553	0.407218	-3.81932	0.000133819	0.0208883
Ghi_A09G09001	475.485	0.696808	0.182442	3.81934	0.000133808	0.0208883
Ghi_A13G10186	37.3684	-1.09055	0.285781	-3.81603	0.000135616	0.021019
Ghi_A09G12316	265.343	-0.719542	0.188683	-3.8135	0.000137013	0.0211571
Ghi_A11G10946	826.833	0.359725	0.0944447	3.80884	0.000139621	0.0211838
Ghi_D07G11326	1114.42	1.21987	0.320167	3.8101	0.000138909	0.0211838
Ghi_D08G11076	252.999	1.42526	0.374154	3.80929	0.000139369	0.0211838
Ghi_D13G01036	999.057	0.525711	0.13803	3.80867	0.000139717	0.0211838
Ghi_D13G03751	186.161	0.864796	0.22705	3.80884	0.000139621	0.0211838
Ghi_A08G10141	1248.64	0.975523	0.256288	3.80636	0.000141026	0.0213052
Ghi_A01G12106	261.926	0.483981	0.127599	3.79299	0.000148842	0.022405
Ghi_A03G11211	1532.97	1.34012	0.353648	3.78942	0.000150998	0.022648
Ghi_D11G05586	72.0363	-1.13273	0.299209	-3.78575	0.000153248	0.0229034
Ghi_A01G11461	10949.2	1.13974	0.30202	3.77373	0.000160825	0.0235315
Ghi_A02G02286	278.036	-0.416996	0.11048	-3.77439	0.000160401	0.0235315
Ghi_A05G05356	590.444	0.891431	0.236147	3.77489	0.000160076	0.0235315
Ghi_A13G05821	1087.6	0.313355	0.0830086	3.77497	0.000160025	0.0235315
Ghi_D01G00546	2185.39	0.550207	0.14575	3.77501	0.000160003	0.0235315
Ghi_D11G00666	744.344	0.509643	0.135019	3.7746	0.000160268	0.0235315
Ghi_D04G09321	328.434	-0.661894	0.175685	-3.7675	0.000164887	0.0240232
Ghi_D05G00101	121.243	1.7563	0.466469	3.7651	0.000166481	0.0240232
Ghi_D09G03431	1471.88	0.318859	0.0846804	3.76544	0.000166256	0.0240232
Ghi_D12G14791	60.9099	-0.780691	0.207334	-3.76537	0.000166304	0.0240232
Ghi_A02G02301	3724.4	0.818524	0.21763	3.76108	0.000169182	0.0240639
Ghi_A03G08241	278.111	-0.468976	0.124634	-3.76282	0.000168009	0.0240639
Ghi_A09G12206	1046.73	1.42571	0.378834	3.76341	0.000167613	0.0240639
Ghi_A10G02751	214.159	-0.44594	0.118595	-3.7602	0.000169775	0.0240639
Ghi_A10G08206	32.3837	1.32091	0.351268	3.76041	0.000169636	0.0240639
Ghi_D06G05221	128.902	0.555794	0.147835	3.75956	0.000170213	0.0240639
Ghi_D05G14426	1354.75	0.859453	0.228716	3.75773	0.00017146	0.0241586
Ghi_D13G12846	334.943	0.39445	0.105007	3.75642	0.000172364	0.0242044
Ghi_D03G01286	3671.26	0.892197	0.237579	3.75537	0.000173087	0.0242246
Ghi_D11G01546	1248.83	0.676338	0.180241	3.75241	0.00017514	0.0244302
Ghi_D08G14206	162.828	1.07026	0.285385	3.75023	0.000176673	0.0245622
Ghi_A11G01801	111.596	0.851625	0.227318	3.7464	0.000179392	0.0247756
Ghi_A13G07436	5151.02	0.989871	0.264184	3.7469	0.000179034	0.0247756
Ghi_D03G07511	181.129	1.49911	0.401196	3.73661	0.000186521	0.0255077
Ghi_D05G10381	1104.35	1.06269	0.284353	3.73723	0.000186057	0.0255077
Ghi_D10G11866	259.109	0.869857	0.232762	3.73712	0.000186143	0.0255077
Ghi_A11G05586	140.937	1.22402	0.327738	3.73476	0.000187892	0.0255491
Ghi_D09G09291	167.143	-0.64022	0.171431	-3.73456	0.000188045	0.0255491
Ghi_D10G02266	116.81	-1.185	0.317446	-3.73291	0.000189281	0.0256338
Ghi_A04G01056	14707.5	0.732242	0.196248	3.7312	0.00019057	0.0257168
Ghi_D07G02791	390.653	1.34099	0.35947	3.73047	0.000191123	0.0257168
Ghi_D04G00976	150.654	1.55375	0.416682	3.72887	0.000192342	0.0257979
Ghi_A01G03546	128.802	1.0013	0.268797	3.72513	0.000195215	0.0258291
Ghi_D08G04506	48.9182	-2.19858	0.590221	-3.72501	0.00019531	0.0258291
Ghi_D10G00076	738.906	0.388626	0.104338	3.72467	0.000195569	0.0258291
Ghi_D10G00316	492.951	1.38557	0.371966	3.725	0.000195317	0.0258291
Ghi_D12G14991	30.1537	-1.45896	0.391715	-3.72455	0.000195661	0.0258291
Ghi_A01G12086	88.554	-1.10281	0.296508	-3.71933	0.000199749	0.0261215
Ghi_D04G08286	33555.6	0.980917	0.263653	3.72048	0.000198843	0.0261215
Ghi_D12G10906	2098.28	0.918043	0.246824	3.71942	0.00019968	0.0261215
Ghi_A03G10036	330.738	0.727368	0.195728	3.71623	0.00020222	0.0261991
Ghi_A10G09381	356.803	0.553023	0.148777	3.71713	0.000201503	0.0261991
Ghi_D03G03306	186.739	-0.678604	0.18258	-3.71675	0.000201799	0.0261991
Ghi_A01G04246	973.336	0.388269	0.104625	3.71107	0.000206385	0.0262954
Ghi_A04G05541	377.444	0.535099	0.144093	3.71356	0.000204367	0.0262954
Ghi_A05G23336	245.462	-0.462842	0.125061	-3.70094	0.000214805	0.0262954
Ghi_A07G13816	617.511	-0.691553	0.186849	-3.70113	0.00021464	0.0262954
Ghi_A08G11811	247.717	-0.499614	0.134859	-3.70472	0.000211628	0.0262954
Ghi_A10G10846	1186.57	1.09364	0.29515	3.70537	0.000211086	0.0262954
Ghi_A12G15711	4931.98	0.829277	0.223899	3.7038	0.000212397	0.0262954
Ghi_A13G10611	1757.97	1.55042	0.418641	3.70346	0.000212678	0.0262954
Ghi_D02G00901	289.367	-0.62631	0.169303	-3.69934	0.00021616	0.0262954
Ghi_D02G09691	1230.66	1.01954	0.275422	3.70174	0.000214125	0.0262954
Ghi_D02G12896	203.874	-0.892173	0.240864	-3.70405	0.000212184	0.0262954
Ghi_D03G00491	363.898	0.545945	0.147209	3.70864	0.000208374	0.0262954
Ghi_D04G00561	247.963	-0.464539	0.125551	-3.7	0.000215596	0.0262954
Ghi_D05G09931	349.893	0.454818	0.122823	3.70304	0.000213031	0.0262954
Ghi_D06G11911	116.663	0.668721	0.180275	3.70946	0.000207705	0.0262954
Ghi_D07G05016	194.844	1.13397	0.306324	3.70186	0.000214022	0.0262954
Ghi_D08G03616	66.524	-0.891945	0.240583	-3.70742	0.000209378	0.0262954
Ghi_D10G09906	112.942	1.44417	0.389976	3.70323	0.00021287	0.0262954
Ghi_D11G02821	328.401	0.852551	0.230116	3.70487	0.000211496	0.0262954
Ghi_D11G18156	5662.25	0.43342	0.117149	3.69975	0.000215816	0.0262954
Ghi_D13G09571	480.379	1.68073	0.454088	3.70132	0.000214479	0.0262954
Ghi_D10G08526	151.847	1.2655	0.342222	3.69787	0.000217414	0.0263714
Ghi_A13G03951	511.98	0.645104	0.174509	3.69667	0.000218442	0.0264195
Ghi_D10G07136	789.284	-0.442894	0.119878	-3.69456	0.000220272	0.026564
Ghi_A02G01766	5973.64	0.38226	0.1035	3.69333	0.00022134	0.0266161
Ghi_A12G07171	1471.55	0.590922	0.160263	3.6872	0.000226734	0.0271866
Ghi_D02G00846	56.8418	1.57077	0.426116	3.68625	0.000227584	0.0272106
Ghi_A12G08866	6726	0.903782	0.245367	3.68339	0.000230151	0.0272836
Ghi_D09G06021	1025.21	0.394409	0.107057	3.6841	0.000229508	0.0272836
Ghi_D13G02421	114.292	1.39333	0.378193	3.68418	0.00022944	0.0272836
Ghi_A05G10606	100.765	-1.21741	0.331163	-3.67616	0.000236773	0.0279893
Ghi_A02G08146	112.847	-0.78752	0.214282	-3.67515	0.000237712	0.0280212
Ghi_A01G10341	240.147	-0.609722	0.166004	-3.67293	0.000239783	0.028107
Ghi_A07G01396	813.147	0.279149	0.0759963	3.67319	0.000239544	0.028107
Ghi_D01G10771	775.017	1.03913	0.283354	3.66725	0.000245172	0.0286584
Ghi_A09G09371	2273.73	0.515056	0.140478	3.66645	0.000245938	0.0286679
Ghi_A09G13901	995.814	-0.539991	0.14732	-3.66542	0.000246935	0.0287042
Ghi_D05G08456	482.012	0.410224	0.112018	3.66213	0.000250125	0.0289944
Ghi_A13G00156	2847.09	0.496548	0.135617	3.66139	0.000250852	0.0289984
Ghi_A09G14276	115.064	1.03464	0.282843	3.65801	0.000254181	0.0291781
Ghi_A10G02976	92.6263	-0.854844	0.233641	-3.65878	0.000253415	0.0291781
Ghi_A11G17796	7438.95	0.728192	0.199123	3.65699	0.000255196	0.0291781
Ghi_D01G02091	168.577	0.651934	0.178249	3.65743	0.000254755	0.0291781
Ghi_D01G10761	18625.1	0.890815	0.243882	3.65265	0.000259549	0.0295315
Ghi_D09G04131	676.504	0.426243	0.116699	3.6525	0.000259698	0.0295315
Ghi_D12G08781	432.767	-0.573119	0.157002	-3.65038	0.000261849	0.0296363
Ghi_D13G08506	506.987	0.534996	0.146566	3.6502	0.000262036	0.0296363
Ghi_D11G08461	134.258	0.849851	0.233148	3.64512	0.000267272	0.0301469
Ghi_D05G05681	1250	0.40179	0.110337	3.6415	0.000271058	0.0304919
Ghi_A03G11346	137.481	1.6235	0.445982	3.64028	0.000272346	0.0305236
Ghi_A12G09101	565.92	0.688376	0.189122	3.63985	0.000272799	0.0305236
Ghi_D06G01401	27.7753	1.19523	0.328679	3.63645	0.000276418	0.0308185
Ghi_D07G07076	435.652	0.690364	0.189869	3.636	0.000276908	0.0308185
Ghi_D06G01201	278.494	0.922411	0.253781	3.63467	0.000278341	0.0308958
Ghi_A04G04781	213.108	-0.674004	0.18563	-3.6309	0.000282435	0.0312343
Ghi_A04G08026	256.199	-0.632713	0.174343	-3.62913	0.000284375	0.0312343
Ghi_A13G11006	230.776	-0.487325	0.134267	-3.62951	0.000283957	0.0312343
Ghi_D10G04941	940.56	0.22756	0.062688	3.63004	0.000283378	0.0312343
Ghi_A07G13716	28.6996	-2.40018	0.661673	-3.62744	0.000286241	0.0313568
Ghi_D05G11121	1740.17	0.946714	0.261088	3.62603	0.000287812	0.0313648
Ghi_D10G12391	75.699	-0.820016	0.226128	-3.62633	0.000287479	0.0313648
Ghi_A01G05106	565.299	0.860812	0.237494	3.62457	0.000289445	0.0314608
Ghi_A08G01606	551.268	0.403818	0.111465	3.62283	0.000291401	0.0315913
Ghi_A02G03246	87.2017	1.18871	0.328464	3.61899	0.000295757	0.0316417
Ghi_A03G03041	750.252	0.374703	0.103482	3.62094	0.000293536	0.0316417
Ghi_A05G07101	865.682	0.867691	0.239709	3.61977	0.000294863	0.0316417
Ghi_A05G22081	437.414	-0.54926	0.151866	-3.61674	0.000298334	0.0316417
Ghi_A10G03721	646.519	0.555153	0.153508	3.61645	0.000298671	0.0316417
Ghi_D02G09121	2256.63	0.517934	0.143213	3.61653	0.000298576	0.0316417
Ghi_D05G15256	753.091	0.481694	0.133131	3.6182	0.000296662	0.0316417
Ghi_D12G10071	78.147	-0.745847	0.206004	-3.62055	0.000293974	0.0316417
Ghi_D13G00551	11867.3	0.7298	0.201799	3.61648	0.000298641	0.0316417
Ghi_A01G11456	1337.29	1.09053	0.301619	3.61558	0.000299678	0.0316682
Ghi_A12G11211	336.338	0.461866	0.127774	3.61471	0.000300688	0.0316949
Ghi_D02G01271	6120.51	0.704689	0.195121	3.61155	0.000304371	0.0319224
Ghi_D06G00326	825.337	0.566155	0.15675	3.61184	0.000304038	0.0319224
Ghi_A05G03436	114.307	0.762501	0.2117	3.60181	0.000316012	0.0330604
Ghi_A07G12116	2777.05	1.27184	0.353564	3.59721	0.00032165	0.033518
Ghi_A13G13311	559.194	0.825481	0.229496	3.59694	0.000321988	0.033518
Ghi_A13G09106	685.42	0.487769	0.13567	3.59526	0.000324063	0.0336502
Ghi_A09G00046	75.1217	-0.997071	0.277561	-3.59226	0.000327819	0.0339561
Ghi_A03G09366	1186.48	0.439327	0.122442	3.58803	0.00033319	0.0341783
Ghi_D08G11016	120.446	-0.573966	0.159964	-3.58809	0.000333113	0.0341783
Ghi_D09G10311	753.528	-0.615798	0.17162	-3.58815	0.000333035	0.0341783
Ghi_D12G11011	43.2504	1.35731	0.378292	3.58799	0.000333232	0.0341783
Ghi_A12G08036	793.327	-0.375915	0.104825	-3.58611	0.000335649	0.0342583
Ghi_D03G09421	2811.73	0.929123	0.259051	3.58665	0.000334958	0.0342583
Ghi_A06G00121	1855.76	0.527699	0.147291	3.58269	0.000340077	0.0344335
Ghi_A12G02331	455.827	-0.297662	0.0830716	-3.58321	0.000339403	0.0344335
Ghi_A12G10056	1738.76	0.39331	0.109794	3.58224	0.000340657	0.0344335
Ghi_D05G14526	433.608	-3.95986	1.10523	-3.58283	0.000339885	0.0344335
Ghi_A12G11841	373.428	1.10399	0.308247	3.5815	0.000341629	0.0344485
Ghi_D02G08056	33.5415	-1.16319	0.324917	-3.57996	0.000343647	0.0344697
Ghi_D04G02986	631.51	0.276609	0.0772768	3.57946	0.00034431	0.0344697
Ghi_D05G07341	292.431	-0.331136	0.0924916	-3.58018	0.000343357	0.0344697
Ghi_A09G12096	750.488	-0.381198	0.106582	-3.57658	0.000348121	0.0346029
Ghi_A13G09786	615.557	0.449981	0.125796	3.57707	0.000347471	0.0346029
Ghi_D01G04561	68.2964	1.8795	0.525354	3.57759	0.000346776	0.0346029
Ghi_A05G06796	1402.21	0.498283	0.13938	3.575	0.000350234	0.0346771
Ghi_D12G15956	441.452	1.51988	0.425168	3.57478	0.000350525	0.0346771
Ghi_D03G01656	190.645	-0.552509	0.154611	-3.57355	0.000352178	0.0347585
Ghi_A08G08826	1138.34	0.458494	0.128403	3.57076	0.000355952	0.0350483
Ghi_D13G10381	38.1738	1.77761	0.498003	3.56948	0.000357685	0.0351363
Ghi_D02G09696	160.651	0.974372	0.273058	3.56837	0.000359207	0.0352031
Ghi_A05G24171	98.0836	-0.695041	0.194872	-3.56666	0.000361566	0.0352691
Ghi_A10G12046	60.9002	-0.947673	0.265675	-3.56705	0.000361028	0.0352691
Ghi_D13G08011	295.332	0.488814	0.137196	3.56289	0.000366789	0.0356954
Ghi_A02G03011	732.526	-0.603193	0.169331	-3.56222	0.000367731	0.0357041
Ghi_D13G02531	1127.24	0.758312	0.212944	3.56108	0.000369333	0.0357766
Ghi_A02G03281	244.033	0.600508	0.168706	3.5595	0.000371564	0.0358058
Ghi_A13G13331	27393.2	0.702368	0.197291	3.56006	0.000370777	0.0358058
Ghi_D13G11996	971.897	1.0672	0.299855	3.55905	0.000372202	0.0358058
Ghi_D12G13401	339.082	0.858481	0.241287	3.55792	0.000373806	0.0358777
Ghi_A05G03211	10922.9	0.883035	0.248352	3.55558	0.000377151	0.0360334
Ghi_D09G07751	4941.96	0.531989	0.149616	3.55569	0.000376991	0.0360334
Ghi_D11G10731	1573.29	1.02615	0.288795	3.5532	0.00038058	0.0362782
Ghi_D02G02331	6089.99	0.374831	0.105579	3.55025	0.000384866	0.0366034
Ghi_A09G10836	393.889	-0.81436	0.229481	-3.5487	0.000387134	0.0366385
Ghi_A11G00621	27.8914	-1.98248	0.558545	-3.54936	0.000386171	0.0366385
Ghi_A13G01046	940.986	0.412945	0.116381	3.54821	0.000387862	0.0366385
Ghi_A12G15751	785.951	0.50454	0.142321	3.54508	0.000392488	0.0369089
Ghi_D04G09166	294.683	-0.388272	0.109518	-3.5453	0.00039217	0.0369089
Ghi_A09G12881	119.537	0.932421	0.263164	3.54311	0.000395432	0.0369367
Ghi_D06G09326	107.208	-0.680537	0.192019	-3.54411	0.000393935	0.0369367
Ghi_D08G03476	150.652	-0.842084	0.237659	-3.54324	0.000395238	0.0369367
Ghi_A05G08271	2876.49	0.509242	0.14376	3.5423	0.000396658	0.0369687
Ghi_A08G15061	2569.64	1.08129	0.305348	3.54118	0.000398348	0.0370123
Ghi_A09G13351	299.926	0.405027	0.114427	3.53962	0.000400703	0.0370123
Ghi_A09G15341	618.122	0.751027	0.212174	3.53968	0.000400618	0.0370123
Ghi_D05G09226	171.171	0.902187	0.254922	3.53906	0.000401548	0.0370123
Ghi_D10G02946	217.814	1.33925	0.378269	3.54046	0.000399431	0.0370123
Ghi_A11G16136	940.599	0.362413	0.102441	3.53778	0.00040351	0.0371035
Ghi_A12G11141	537.177	0.768443	0.217243	3.53725	0.00040431	0.0371035
Ghi_D01G08991	308.656	0.38077	0.10768	3.53613	0.000406037	0.0371797
Ghi_D11G08016	107.296	1.76507	0.499235	3.53556	0.000406918	0.0371797
Ghi_A05G05151	2825.97	0.669847	0.1895	3.53481	0.000408066	0.0372033
Ghi_A13G02706	451.869	0.804606	0.227718	3.53335	0.000410332	0.0372567
Ghi_D11G12896	2065.46	0.98153	0.277795	3.53328	0.000410431	0.0372567
Ghi_A08G04301	704.828	0.510587	0.144547	3.53233	0.000411909	0.0373098
Ghi_A13G02076	700.439	0.721694	0.204508	3.52893	0.000417246	0.0377116
Ghi_D12G00896	78.153	0.667303	0.189137	3.52814	0.000418492	0.0377427
Ghi_A02G00616	639.148	1.00242	0.284203	3.52713	0.000420098	0.0378061
Ghi_D11G05331	64.1748	1.55211	0.440246	3.52556	0.000422593	0.037949
Ghi_A06G00621	79.5784	0.922812	0.262027	3.52182	0.000428596	0.0383237
Ghi_A12G13151	12881.2	0.777788	0.220817	3.52232	0.000427787	0.0383237
Ghi_D09G09801	3822.33	1.02918	0.292279	3.52124	0.000429537	0.0383259
Ghi_A05G21826	1981.7	0.747778	0.21245	3.51979	0.000431895	0.0383727
Ghi_D08G09256	924.72	0.420619	0.119483	3.52033	0.000431013	0.0383727
Ghi_D12G12416	917.452	0.497508	0.141369	3.5192	0.000432846	0.0383756
Ghi_D03G00156	24.6743	1.88641	0.536125	3.5186	0.000433831	0.0383817
Ghi_D01G02996	210.792	0.911926	0.259246	3.51761	0.000435458	0.0384443
Ghi_A02G04821	727.221	0.836008	0.237706	3.51698	0.00043648	0.0384534
Ghi_A02G05006	150.117	-1.81066	0.515128	-3.51497	0.000439811	0.0385844
Ghi_D05G15031	832.388	1.59867	0.454755	3.51545	0.000439008	0.0385844
Ghi_D02G12841	310.683	-0.566199	0.161146	-3.51357	0.000442134	0.0387071
Ghi_A05G15201	50.9156	-1.53876	0.438087	-3.51246	0.00044398	0.0387875
Ghi_A04G07311	98.0855	-0.778616	0.222041	-3.50664	0.000453806	0.0391231
Ghi_A09G01001	133.518	2.10816	0.600773	3.50907	0.000449676	0.0391231
Ghi_D03G07106	3478.31	0.705571	0.201127	3.50809	0.00045133	0.0391231
Ghi_D05G08366	469.184	-0.268628	0.076597	-3.50703	0.000453141	0.0391231
Ghi_D09G09511	1838.43	0.532623	0.151866	3.50718	0.000452884	0.0391231
Ghi_D09G09761	349.519	0.372146	0.106082	3.5081	0.000451321	0.0391231
Ghi_D13G10326	25.2793	1.79765	0.512689	3.50631	0.000454365	0.0391231
Ghi_A04G07231	394.74	0.676268	0.193022	3.50357	0.000459058	0.0391247
Ghi_A09G07946	600.521	0.511722	0.146054	3.50366	0.000458918	0.0391247
Ghi_A11G03336	1368.5	0.486477	0.138821	3.50433	0.000457751	0.0391247
Ghi_D05G14421	30.6167	1.47799	0.421659	3.50518	0.000456292	0.0391247
Ghi_D12G12351	783.297	0.634788	0.18115	3.50421	0.000457965	0.0391247
Ghi_A01G11736	344.229	-0.387599	0.110731	-3.50035	0.000464643	0.0392899
Ghi_A09G11656	51.2981	0.919063	0.262535	3.50073	0.000463992	0.0392899
Ghi_A10G03151	634.505	0.752318	0.21488	3.5011	0.000463335	0.0392899
Ghi_D03G07801	144.833	0.780622	0.223016	3.50029	0.000464753	0.0392899
Ghi_A01G12191	527.41	1.08576	0.310409	3.49785	0.000469033	0.0394129
Ghi_D11G07936	279.187	-0.54924	0.156999	-3.49835	0.000468139	0.0394129
Ghi_D12G11286	1054.74	0.625698	0.178844	3.49857	0.000467762	0.0394129
Ghi_D02G12031	719.929	0.459717	0.131522	3.49536	0.000473414	0.0397013
Ghi_D07G07301	166.986	1.30579	0.373659	3.4946	0.000474769	0.0397353
Ghi_D01G04896	3575.39	0.691548	0.197936	3.49379	0.000476219	0.0397771
Ghi_D12G13091	565.05	0.39801	0.113948	3.49291	0.000477791	0.0398289
Ghi_A01G12666	1446.25	1.57761	0.451803	3.49181	0.000479762	0.0399054
Ghi_A05G03651	67.3706	-1.28396	0.367824	-3.49068	0.000481796	0.0399054
Ghi_D08G03076	119.311	-0.720453	0.206406	-3.49046	0.000482184	0.0399054
Ghi_D13G00251	780.434	1.51385	0.433734	3.49028	0.000482523	0.0399054
Ghi_A02G04861	4079.88	0.782719	0.224899	3.48031	0.000500834	0.0400659
Ghi_A02G07971	49.6241	0.906832	0.260253	3.48442	0.000493198	0.0400659
Ghi_A04G00796	131.924	-1.1469	0.329325	-3.48259	0.000496589	0.0400659
Ghi_A05G16081	938.306	1.24466	0.357454	3.48202	0.000497652	0.0400659
Ghi_A05G16246	318.111	0.439817	0.12614	3.48675	0.00048893	0.0400659
Ghi_A05G19291	654.308	-0.532745	0.152997	-3.48205	0.000497591	0.0400659
Ghi_A07G02986	75.6319	-0.962055	0.27583	-3.48786	0.000486908	0.0400659
Ghi_A08G12301	883.983	-0.427267	0.122674	-3.48293	0.000495952	0.0400659
Ghi_A10G14311	99.0645	-1.8043	0.518489	-3.47992	0.000501562	0.0400659
Ghi_A12G14896	169.684	-0.83971	0.241388	-3.47868	0.000503895	0.0400659
Ghi_A13G02501	1038.73	0.609164	0.175103	3.47889	0.000503499	0.0400659
Ghi_A13G14646	102.556	-0.832801	0.239106	-3.48298	0.000495868	0.0400659
Ghi_D01G06901	553.107	0.370404	0.106298	3.48457	0.000492929	0.0400659
Ghi_D01G07656	900.676	0.814568	0.234066	3.48008	0.000501263	0.0400659
Ghi_D02G01701	183.491	1.94162	0.557941	3.47997	0.000501463	0.0400659
Ghi_D03G09281	325.721	0.861366	0.246909	3.4886	0.000485564	0.0400659
Ghi_D06G09146	381.122	0.421252	0.120879	3.48489	0.000492334	0.0400659
Ghi_D09G03506	913.404	0.550074	0.158007	3.48133	0.000498931	0.0400659
Ghi_D11G10591	1016.15	0.356617	0.102304	3.48585	0.000490582	0.0400659
Ghi_D12G05376	562.422	-0.34923	0.100385	-3.47891	0.000503459	0.0400659
Ghi_D13G00841	1087.98	0.904856	0.260142	3.47832	0.000504569	0.0400659
Ghi_A11G06756	388.468	0.477606	0.137333	3.47773	0.000505688	0.0400786
Ghi_A06G02586	35.6279	1.89445	0.545369	3.4737	0.000513332	0.0405028
Ghi_A06G03731	924.476	0.554405	0.159575	3.47427	0.000512254	0.0405028
Ghi_A08G11566	64.0589	-1.44028	0.414661	-3.47338	0.000513944	0.0405028
Ghi_A07G05111	434.014	0.416381	0.119998	3.46989	0.000520666	0.0409549
Ghi_D05G07311	13383	0.885238	0.255157	3.46939	0.000521638	0.0409549
Ghi_A08G06146	7030.31	0.576031	0.166248	3.46488	0.000530474	0.0415707
Ghi_D10G10941	477.669	1.46231	0.422313	3.46262	0.000534952	0.0418433
Ghi_A07G09421	182.672	0.686061	0.198264	3.46034	0.000539491	0.0421195
Ghi_D01G01526	1523.88	0.97154	0.280901	3.45866	0.000542869	0.0423044
Ghi_A04G04421	168.86	0.892023	0.258317	3.4532	0.000553973	0.0427151
Ghi_A05G19786	787.441	0.40603	0.117536	3.45451	0.000551304	0.0427151
Ghi_A08G11071	154.456	-0.620124	0.179587	-3.45305	0.000554277	0.0427151
Ghi_A11G16356	345.925	0.385372	0.111545	3.45485	0.000550601	0.0427151
Ghi_D01G03571	1111.51	0.379227	0.109839	3.45256	0.000555285	0.0427151
Ghi_D10G03676	388.309	0.928211	0.268827	3.45282	0.000554763	0.0427151
Ghi_D10G04481	179.738	0.737381	0.213566	3.45271	0.000554978	0.0427151
Ghi_D05G11501	1425.18	0.385299	0.111691	3.4497	0.000561217	0.0430922
Ghi_A05G03551	202.674	0.946845	0.274915	3.44414	0.000572889	0.0431958
Ghi_A07G01656	35.3944	1.07122	0.310874	3.44582	0.000569319	0.0431958
Ghi_A08G03876	356.955	0.67763	0.196741	3.44428	0.000572584	0.0431958
Ghi_A08G03936	295.722	0.508785	0.147694	3.44486	0.000571359	0.0431958
Ghi_A08G05376	233.327	0.469796	0.136328	3.44607	0.000568807	0.0431958
Ghi_A11G03371	137.762	0.60552	0.175625	3.4478	0.000565174	0.0431958
Ghi_A11G08961	107.078	-0.643627	0.186743	-3.44659	0.000567709	0.0431958
Ghi_A11G14231	158.355	-0.804225	0.233307	-3.44707	0.000566695	0.0431958
Ghi_D01G04016	52.0547	-0.952678	0.276576	-3.44454	0.000572034	0.0431958
Ghi_D09G09406	617.823	0.512925	0.148753	3.44817	0.000564396	0.0431958
Ghi_D10G07086	235.34	0.70929	0.206014	3.44291	0.000575482	0.0433133
Ghi_D02G02881	6254.11	0.728137	0.211692	3.4396	0.000582564	0.0437676
Ghi_A07G07461	464.626	0.592193	0.172394	3.43511	0.000592323	0.044298
Ghi_D10G02371	2831.06	0.59278	0.172549	3.43544	0.000591602	0.044298
Ghi_D10G12516	62.903	1.15745	0.336968	3.43489	0.000592799	0.044298
Ghi_A08G01006	691.095	1.56323	0.455701	3.43038	0.000602739	0.0449604
Ghi_A03G01136	479.091	0.68214	0.198948	3.42873	0.000606414	0.0450284
Ghi_A04G07916	64.9242	-0.787989	0.230407	-3.41998	0.000626247	0.0450284
Ghi_A05G00976	155.434	-0.749339	0.218742	-3.42568	0.000613264	0.0450284
Ghi_A07G13706	1549.19	0.295248	0.0863086	3.42084	0.000624277	0.0450284
Ghi_A09G00621	219.645	1.20611	0.351943	3.42699	0.000610303	0.0450284
Ghi_A09G01411	68.8587	-1.74041	0.508514	-3.42254	0.000620382	0.0450284
Ghi_A09G03166	177.864	1.44203	0.420977	3.42544	0.000613814	0.0450284
Ghi_A09G07371	681.492	0.526572	0.153869	3.42221	0.00062115	0.0450284
Ghi_A11G09821	1229.36	0.52358	0.153012	3.42182	0.000622031	0.0450284
Ghi_A11G16121	1692.88	0.429254	0.125361	3.42415	0.000616724	0.0450284
Ghi_A12G11826	653.848	0.411543	0.120193	3.42403	0.000616998	0.0450284
Ghi_A12G12346	710.333	-0.665853	0.194429	-3.42466	0.000615565	0.0450284
Ghi_D04G09441	7530.98	-1.52318	0.444455	-3.42708	0.000610109	0.0450284
Ghi_D08G01611	633.978	0.377759	0.110244	3.42657	0.000611267	0.0450284
Ghi_D10G03136	43.9212	-1.07256	0.313027	-3.42642	0.000611593	0.0450284
Ghi_D11G01366	1602.6	0.738493	0.21552	3.42656	0.000611283	0.0450284
Ghi_D11G05831	28.2522	1.37933	0.402917	3.42335	0.000618548	0.0450284
Ghi_D13G01926	1043.37	1.16776	0.341413	3.42035	0.000625395	0.0450284
Ghi_D13G06381	3195.56	1.12969	0.330072	3.42255	0.00062037	0.0450284
Ghi_D13G09956	7656.16	0.739703	0.2158	3.42773	0.000608647	0.0450284
Ghi_D13G13671	3361.25	0.616131	0.180138	3.42032	0.000625477	0.0450284
Ghi_A03G13256	932.72	0.728167	0.212976	3.41901	0.000628504	0.0450359
Ghi_D08G10321	450.298	-0.781404	0.228518	-3.41943	0.000627514	0.0450359
Ghi_D02G01641	505.15	0.878265	0.257014	3.41719	0.000632715	0.0452602
Ghi_A01G00556	876.338	0.545811	0.159905	3.41334	0.000641728	0.0456734
Ghi_A02G01566	85.5543	-0.567445	0.166267	-3.41286	0.000642857	0.0456734
Ghi_A07G00111	552.699	-0.37047	0.108547	-3.41301	0.000642503	0.0456734
Ghi_A13G01891	1063.56	1.13465	0.332413	3.41337	0.000641652	0.0456734
Ghi_A08G15326	577.842	0.383325	0.112361	3.41156	0.000645928	0.0457622
Ghi_D08G07466	3568.48	0.706393	0.207068	3.4114	0.000646294	0.0457622
Ghi_A03G10146	1180.37	0.897651	0.263296	3.40928	0.000651344	0.0458115
Ghi_D08G12021	1610.27	0.515118	0.151093	3.40927	0.000651369	0.0458115
Ghi_D08G12911	451.953	-0.779606	0.228659	-3.40946	0.000650906	0.0458115
Ghi_D10G02606	215.613	0.451176	0.132332	3.40943	0.000650984	0.0458115
Ghi_D08G12211	50.0037	-3.01128	0.88343	-3.40863	0.000652911	0.0458429
Ghi_A02G08776	1200.04	0.331539	0.0973158	3.40684	0.000657193	0.0459893
Ghi_A12G14801	241.637	-0.458871	0.134687	-3.40695	0.000656941	0.0459893
Ghi_A03G02591	313.327	-0.523058	0.15361	-3.4051	0.000661409	0.046207
Ghi_D13G12431	169.079	-0.546646	0.160566	-3.4045	0.000662842	0.0462299
Ghi_D13G00576	314.512	0.346603	0.101904	3.40127	0.00067073	0.0467022
Ghi_A11G08206	64.7492	0.914159	0.268807	3.4008	0.0006719	0.046706
Ghi_A01G11591	22645.4	0.813979	0.239565	3.39773	0.000679473	0.0470628
Ghi_A01G12761	2080.67	0.384183	0.113098	3.3969	0.000681532	0.0470628
Ghi_D05G06261	1931.15	1.00904	0.297017	3.39726	0.000680644	0.0470628
Ghi_D09G01346	35.4328	-1.31251	0.386322	-3.39744	0.000680186	0.0470628
Ghi_D04G00271	111.682	-0.964073	0.28393	-3.39546	0.000685139	0.047234
Ghi_D11G03506	137.501	-0.520865	0.153484	-3.3936	0.000689798	0.0474769
Ghi_A02G09341	464.121	-0.377222	0.111215	-3.39184	0.000694241	0.0474994
Ghi_A04G04606	572.539	0.436686	0.128831	3.38961	0.000699927	0.0474994
Ghi_A07G10961	1739.2	0.522159	0.153991	3.39084	0.000696795	0.0474994
Ghi_A08G01586	394.757	0.286269	0.0844772	3.38872	0.000702205	0.0474994
Ghi_A13G14496	483.214	1.5796	0.466219	3.38812	0.000703746	0.0474994
Ghi_D04G06586	502.682	0.507078	0.149664	3.38812	0.000703739	0.0474994
Ghi_D05G01346	1138.13	0.420759	0.124122	3.38987	0.000699258	0.0474994
Ghi_D05G02141	77.4944	-0.587863	0.173482	-3.38861	0.000702486	0.0474994
Ghi_D08G09056	3350.43	0.598905	0.176523	3.39279	0.000691846	0.0474994
Ghi_D09G03806	72.4964	-0.820957	0.242146	-3.39034	0.000698057	0.0474994
Ghi_D11G14491	73.8806	1.83206	0.540577	3.38909	0.000701259	0.0474994
Ghi_D12G11526	390.699	0.370467	0.109256	3.39082	0.000696828	0.0474994
Ghi_A04G06661	296.184	-0.559116	0.165095	-3.38663	0.000707568	0.0475646
Ghi_A10G03771	53.3225	-0.861248	0.254347	-3.38611	0.000708908	0.0475646
Ghi_A13G07151	106.216	-0.546085	0.1613	-3.38554	0.000710395	0.0475646
Ghi_D05G01101	34.7602	-1.20981	0.357344	-3.38558	0.000710291	0.0475646
Ghi_D12G12481	81.6597	-0.704713	0.208074	-3.38684	0.000707019	0.0475646
Ghi_A05G11096	3010.86	0.896262	0.26485	3.38403	0.000714298	0.0476732
Ghi_A11G09586	430.873	0.303025	0.089587	3.38246	0.00071839	0.0476732
Ghi_A13G08376	133.291	-0.740747	0.219008	-3.38229	0.000718851	0.0476732
Ghi_D02G06676	102.57	-0.584972	0.172908	-3.38315	0.000716604	0.0476732
Ghi_D04G05926	9843.75	0.609207	0.18011	3.38242	0.0007185	0.0476732
Ghi_D05G03311	2510.1	0.571319	0.168875	3.38309	0.00071675	0.0476732
Ghi_A10G13471	39.7192	1.10966	0.32814	3.38166	0.000720485	0.0477059
Ghi_A13G12141	77.6956	-0.919775	0.272031	-3.38114	0.000721855	0.0477211
Ghi_D08G01816	1323.66	0.387736	0.114728	3.37961	0.000725883	0.047761
Ghi_D12G14391	475.287	0.549012	0.162437	3.37984	0.00072528	0.047761
Ghi_D13G11311	430.006	-0.465044	0.137593	-3.37984	0.000725289	0.047761
Ghi_A12G10296	115.751	1.0088	0.298574	3.37872	0.00072825	0.0478416
Ghi_A13G12081	1416.9	0.477733	0.141449	3.37743	0.000731671	0.047991
Ghi_D04G09421	217.875	-1.43733	0.425642	-3.37685	0.000733219	0.0480172
Ghi_D11G07971	522.527	0.468743	0.138853	3.37583	0.000735923	0.048119
Ghi_A08G02081	752.883	1.26502	0.37483	3.37491	0.000738405	0.0481309
Ghi_D08G13206	20475.8	0.656454	0.1945	3.37508	0.000737931	0.0481309
Ghi_A13G12906	804.401	0.505412	0.1498	3.37391	0.000741085	0.0482247
Ghi_D05G02661	929.284	0.563165	0.166937	3.37352	0.000742149	0.0482247
Ghi_A03G00871	143.251	-0.850065	0.252078	-3.37223	0.000745612	0.0483746
Ghi_D05G07891	856.585	0.473828	0.14055	3.37125	0.000748275	0.0484722
Ghi_A06G03036	301.272	0.679232	0.201574	3.36964	0.000752671	0.0486748
Ghi_A11G01236	220.675	1.25032	0.371098	3.36924	0.00075376	0.0486748
Ghi_D06G03211	222.707	-0.844696	0.250739	-3.36883	0.000754892	0.0486748
Ghi_D12G12901	280.265	0.718411	0.213386	3.36672	0.000760682	0.0489727
Ghi_D05G01051	1156.34	1.117	0.331832	3.36617	0.000762199	0.048995
Ghi_A08G14141	2521.48	1.57334	0.467462	3.36571	0.000763463	0.049001
Ghi_A05G04501	185.182	-0.500801	0.148817	-3.36521	0.000764862	0.0490156
Ghi_A03G06406	1472.45	1.03286	0.307034	3.36401	0.0007682	0.0491543
Ghi_A07G02296	487.54	0.336614	0.100153	3.36099	0.000776632	0.0491675
Ghi_D03G06271	207.088	-0.639118	0.190128	-3.36151	0.000775185	0.0491675
Ghi_D03G06621	620.299	0.313873	0.0933561	3.3621	0.00077351	0.0491675
Ghi_D06G01186	61.0876	-1.07859	0.320892	-3.36123	0.000775955	0.0491675
Ghi_D06G01406	33.1285	1.40355	0.417444	3.36224	0.00077312	0.0491675
Ghi_D08G12376	199.683	-0.414482	0.123286	-3.36196	0.000773914	0.0491675
Ghi_D12G08601	1953.61	0.350712	0.104324	3.36176	0.000774466	0.0491675
Ghi_A02G03321	1680.58	0.654486	0.194855	3.35883	0.000782741	0.049295
Ghi_D05G05006	25.766	-1.06518	0.317149	-3.35861	0.000783359	0.049295
Ghi_D06G00431	1613.95	0.39698	0.118166	3.35951	0.000780816	0.049295
Ghi_D08G07411	953.312	0.378559	0.112701	3.35896	0.000782359	0.049295
Ghi_A08G00916	138.1	-0.57712	0.171876	-3.35777	0.000785728	0.0493699
Ghi_D02G12096	1077.48	0.514968	0.153422	3.35655	0.000789206	0.049445
Ghi_D03G09286	244.886	0.878237	0.261651	3.35652	0.000789286	0.049445
Ghi_A11G04371	1587.87	1.08166	0.3224	3.35503	0.000793567	0.0495648
Ghi_D13G00461	171.279	-0.629453	0.187606	-3.35519	0.000793116	0.0495648
Ghi_D03G02076	247.268	-1.3037	0.388817	-3.35298	0.000799455	0.0498581

## Sheet: Table S10
Table S10 Go terms associated with DEG MCU-5 6 hpi
GO_acc	term_type	Term	queryitem	querytotal	bgitem	bgtotal	pvalue	FDR	entries
GO:0005730	C	nucleolus	26	318	390	28362	1.5e-12	5.7e-10	// AT1G72440 // AT5G22330 // AT5G27120 // AT3G23620 // AT3G57660 // AT1G50920 // AT1G31970 // AT1G60620 // AT1G29940 // AT3G16810 // AT2G37990 // AT4G26600 // AT1G51510 // AT4G25340 // AT5G02500 // AT1G56110 // AT3G11964 // AT1G63780 // AT3G58660 // AT3G15460 // AT3G05060 // AT5G09810 // AT5G03740 // AT5G35910 // AT5G22100 // AT5G10010
GO:0070013	C	intracellular organelle lumen	38	318	1008	28362	1.6e-10	1.5e-08	// AT1G72440 // AT5G22330 // AT5G27120 // AT3G23620 // AT1G67630 // AT3G63400 // AT3G58660 // AT3G57660 // AT3G51880 // AT3G10690 // AT5G26860 // AT1G09570 // AT1G31970 // AT1G60620 // AT1G29940 // AT3G03600 // AT3G16810 // AT2G37990 // AT4G26600 // AT1G63780 // AT2G39795 // AT4G25340 // AT5G02500 // AT1G12240 // AT2G30970 // AT2G48110 // AT1G56110 // AT1G50920 // AT2G01120 // AT1G51510 // AT3G11…
GO:0031974	C	membrane-enclosed lumen	38	318	1008	28362	1.6e-10	1.5e-08	// AT1G72440 // AT5G22330 // AT5G27120 // AT3G23620 // AT1G67630 // AT3G63400 // AT3G58660 // AT3G57660 // AT3G51880 // AT3G10690 // AT5G26860 // AT1G09570 // AT1G31970 // AT1G60620 // AT1G29940 // AT3G03600 // AT3G16810 // AT2G37990 // AT4G26600 // AT1G63780 // AT2G39795 // AT4G25340 // AT5G02500 // AT1G12240 // AT2G30970 // AT2G48110 // AT1G56110 // AT1G50920 // AT2G01120 // AT1G51510 // AT3G11…
GO:0043233	C	organelle lumen	38	318	1008	28362	1.6e-10	1.5e-08	// AT1G72440 // AT5G22330 // AT5G27120 // AT3G23620 // AT1G67630 // AT3G63400 // AT3G58660 // AT3G57660 // AT3G51880 // AT3G10690 // AT5G26860 // AT1G09570 // AT1G31970 // AT1G60620 // AT1G29940 // AT3G03600 // AT3G16810 // AT2G37990 // AT4G26600 // AT1G63780 // AT2G39795 // AT4G25340 // AT5G02500 // AT1G12240 // AT2G30970 // AT2G48110 // AT1G56110 // AT1G50920 // AT2G01120 // AT1G51510 // AT3G11…
GO:0031981	C	nuclear lumen	33	318	824	28362	6.5e-10	4.9e-08	// AT1G72440 // AT5G22330 // AT5G27120 // AT3G23620 // AT1G67630 // AT3G63400 // AT3G58660 // AT3G57660 // AT3G51880 // AT3G10690 // AT1G50920 // AT1G09570 // AT1G31970 // AT1G60620 // AT1G29940 // AT3G16810 // AT2G37990 // AT4G26600 // AT1G63780 // AT4G25340 // AT5G02500 // AT2G48110 // AT1G56110 // AT2G01120 // AT1G51510 // AT3G11964 // AT3G15460 // AT3G05060 // AT5G09810 // AT5G03740 // AT5G35…
GO:0044428	C	nuclear part	35	318	1078	28362	3.4e-08	2.1e-06	// AT1G72440 // AT5G22330 // AT5G27120 // AT3G23620 // AT1G67630 // AT3G63400 // AT3G58660 // AT3G57660 // AT3G51880 // AT3G10690 // AT1G50920 // AT1G09570 // AT1G31970 // AT1G60620 // AT1G29940 // AT3G16810 // AT2G37990 // AT4G26600 // AT1G63780 // AT4G25340 // AT1G33410 // AT5G02500 // AT2G48110 // AT1G56110 // AT1G26170 // AT2G01120 // AT1G51510 // AT3G11964 // AT3G15460 // AT3G05060 // AT5G09…
GO:0043232	C	intracellular non-membrane-bounded organelle	42	318	1543	28362	1.6e-07	7.5e-06	// AT1G72440 // AT3G58660 // AT5G22330 // AT5G27120 // AT3G23620 // AT1G67630 // AT3G46210 // AT3G52590 // AT3G57660 // AT3G51880 // AT3G10690 // AT1G50920 // AT4G28590 // AT1G60620 // AT5G12250 // AT1G31970 // AT4G26700 // AT1G29940 // AT3G03600 // AT3G16810 // AT2G37990 // AT4G26600 // AT1G63780 // AT4G25340 // AT4G29430 // AT1G16470 // AT3G57060 // AT5G02500 // AT5G53070 // AT3G22450 // AT1G56…
GO:0043228	C	non-membrane-bounded organelle	42	318	1543	28362	1.6e-07	7.5e-06	// AT1G72440 // AT3G58660 // AT5G22330 // AT5G27120 // AT3G23620 // AT1G67630 // AT3G46210 // AT3G52590 // AT3G57660 // AT3G51880 // AT3G10690 // AT1G50920 // AT4G28590 // AT1G60620 // AT5G12250 // AT1G31970 // AT4G26700 // AT1G29940 // AT3G03600 // AT3G16810 // AT2G37990 // AT4G26600 // AT1G63780 // AT4G25340 // AT4G29430 // AT1G16470 // AT3G57060 // AT5G02500 // AT5G53070 // AT3G22450 // AT1G56…
GO:0030312	C	external encapsulating structure	26	318	706	28362	2.2e-07	8.3e-06	// AT5G05340 // AT4G01630 // AT4G19410 // AT3G13790 // AT5G51550 // AT3G03060 // AT2G03430 // AT5G67360 // AT1G16120 // AT3G16240 // AT1G20190 // AT5G56590 // AT2G21610 // AT2G46710 // AT5G02500 // AT1G12240 // AT5G25460 // AT5G44700 // AT1G56110 // AT5G44400 // AT2G26440 // AT1G78850 // AT1G01900 // AT3G07770 // AT1G20160 // AT5G09810
GO:0005618	C	cell wall	26	318	706	28362	2.2e-07	8.3e-06	// AT5G05340 // AT4G01630 // AT4G19410 // AT3G13790 // AT5G51550 // AT3G03060 // AT2G03430 // AT5G67360 // AT1G16120 // AT3G16240 // AT1G20190 // AT5G56590 // AT2G21610 // AT2G46710 // AT5G02500 // AT1G12240 // AT5G25460 // AT5G44700 // AT1G56110 // AT5G44400 // AT2G26440 // AT1G78850 // AT1G01900 // AT3G07770 // AT1G20160 // AT5G09810
GO:0005829	C	cytosol	48	318	1993	28362	6.5e-07	2.2e-05	// AT5G05340 // AT3G49470 // AT5G16510 // AT5G58450 // AT3G61220 // AT3G53260 // AT1G63810 // AT1G17180 // AT2G30140 // AT3G16520 // AT2G16780 // AT3G51880 // AT1G10630 // AT5G26860 // AT5G48930 // AT2G36060 // AT3G55020 // AT5G43060 // AT4G35160 // AT1G31970 // AT3G11830 // AT5G65020 // AT1G29940 // AT1G76010 // AT5G64420 // AT1G11910 // AT5G22330 // AT3G11710 // AT4G25340 // AT4G29430 // AT1G16…
GO:0044464	C	cell part	285	318	22662	28362	2.7e-06	7.9e-05	// AT1G72440 // AT1G06620 // AT1G09570 // AT3G60530 // AT2G46660 // AT1G22150 // AT4G19410 // AT3G61220 // AT3G17510 // AT5G18440 // AT5G60780 // AT5G08610 // AT1G63980 // AT5G42900 // AT3G17430 // AT5G12250 // AT5G48030 // AT3G57660 // AT5G50720 // AT1G61260 // AT4G29090 // AT1G23740 // AT1G50920 // AT5G48930 // AT2G18710 // AT5G43060 // AT5G67020 // AT4G39090 // AT1G78780 // AT1G60620 // AT5G17…
GO:0005623	C	cell	285	318	22664	28362	2.7e-06	7.9e-05	// AT1G72440 // AT1G06620 // AT1G09570 // AT3G60530 // AT2G46660 // AT1G22150 // AT4G19410 // AT3G61220 // AT3G17510 // AT5G18440 // AT5G60780 // AT5G08610 // AT1G63980 // AT5G42900 // AT3G17430 // AT5G12250 // AT5G48030 // AT3G57660 // AT5G50720 // AT1G61260 // AT4G29090 // AT1G23740 // AT1G50920 // AT5G48930 // AT2G18710 // AT5G43060 // AT5G67020 // AT4G39090 // AT1G78780 // AT1G60620 // AT5G17…
GO:0003824	F	catalytic activity	144	318	9101	28362	7.2e-07	0.00042	// AT1G06620 // AT2G46660 // AT4G19410 // AT3G61220 // AT3G17510 // AT1G60690 // AT1G02460 // AT5G08610 // AT5G12250 // AT5G24530 // AT4G29090 // AT1G23740 // AT5G26860 // AT5G48930 // AT5G43060 // AT4G39090 // AT1G60620 // AT1G29940 // AT5G22330 // AT4G13710 // AT3G54470 // AT4G04670 // AT2G45550 // AT5G55250 // AT5G44400 // AT4G33920 // AT3G03630 // AT3G13790 // AT3G13940 // AT1G56600 // AT1G64…
GO:0009505	C	plant-type cell wall	14	318	323	28362	2.8e-05	0.00073	// AT5G44700 // AT2G46710 // AT2G26440 // AT4G19410 // AT1G78850 // AT5G67360 // AT1G12240 // AT3G03060 // AT5G25460 // AT1G16120 // AT3G16240 // AT5G51550 // AT5G56590 // AT2G21610
GO:0005887	C	integral component of plasma membrane	10	318	184	28362	6.7e-05	0.0017	// AT1G80760 // AT1G22150 // AT3G57330 // AT5G10180 // AT3G15990 // AT4G00430 // AT2G47160 // AT3G16240 // AT2G37170 // AT3G51895
GO:0030054	C	cell junction	24	318	901	28362	0.00012	0.0023	// AT4G19410 // AT5G16510 // AT5G58450 // AT5G27120 // AT3G15990 // AT3G57660 // AT5G51550 // AT3G53480 // AT1G56110 // AT1G11910 // AT3G16240 // AT5G06350 // AT3G11710 // AT3G54140 // AT5G02500 // AT5G25460 // AT5G54160 // AT2G37170 // AT4G12690 // AT5G44400 // AT1G78610 // AT4G08850 // AT5G09810 // AT3G46290
GO:0055044	C	symplast	24	318	899	28362	0.00011	0.0023	// AT4G19410 // AT5G16510 // AT5G58450 // AT5G27120 // AT3G15990 // AT3G57660 // AT5G51550 // AT3G53480 // AT1G56110 // AT1G11910 // AT3G16240 // AT5G06350 // AT3G11710 // AT3G54140 // AT5G02500 // AT5G25460 // AT5G54160 // AT2G37170 // AT4G12690 // AT5G44400 // AT1G78610 // AT4G08850 // AT5G09810 // AT3G46290
GO:0005911	C	cell-cell junction	24	318	901	28362	0.00012	0.0023	// AT4G19410 // AT5G16510 // AT5G58450 // AT5G27120 // AT3G15990 // AT3G57660 // AT5G51550 // AT3G53480 // AT1G56110 // AT1G11910 // AT3G16240 // AT5G06350 // AT3G11710 // AT3G54140 // AT5G02500 // AT5G25460 // AT5G54160 // AT2G37170 // AT4G12690 // AT5G44400 // AT1G78610 // AT4G08850 // AT5G09810 // AT3G46290
GO:0009506	C	plasmodesma	24	318	899	28362	0.00011	0.0023	// AT4G19410 // AT5G16510 // AT5G58450 // AT5G27120 // AT3G15990 // AT3G57660 // AT5G51550 // AT3G53480 // AT1G56110 // AT1G11910 // AT3G16240 // AT5G06350 // AT3G11710 // AT3G54140 // AT5G02500 // AT5G25460 // AT5G54160 // AT2G37170 // AT4G12690 // AT5G44400 // AT1G78610 // AT4G08850 // AT5G09810 // AT3G46290
GO:0015698	P	inorganic anion transport	9	318	95	28362	2.5e-06	0.0029	// AT3G15990 // AT5G10180 // AT5G60780 // AT5G49660 // AT1G68740 // AT1G55620 // AT2G47160 // AT3G51895 // AT1G80760
GO:0006820	P	anion transport	13	318	227	28362	3.2e-06	0.0029	// AT1G78610 // AT3G20000 // AT3G15990 // AT1G25530 // AT5G10180 // AT5G60780 // AT5G49660 // AT1G68740 // AT1G55620 // AT1G08230 // AT2G47160 // AT3G51895 // AT1G80760
GO:0031226	C	intrinsic component of plasma membrane	12	318	292	28362	0.00016	0.0031	// AT1G80760 // AT1G22150 // AT3G57330 // AT5G10180 // AT5G56590 // AT3G15990 // AT4G00430 // AT2G47160 // AT2G37170 // AT3G16240 // AT2G32300 // AT3G51895
GO:0071944	C	cell periphery	73	318	4309	28362	0.00019	0.0033	// AT5G05340 // AT4G01630 // AT2G28890 // AT1G22150 // AT3G17430 // AT4G19410 // AT2G37170 // AT3G61220 // AT3G17510 // AT1G60690 // AT2G31060 // AT5G12250 // AT1G01900 // AT3G15990 // AT4G08290 // AT2G47160 // AT5G51550 // AT2G32300 // AT5G53560 // AT4G28450 // AT1G80760 // AT3G50830 // AT3G03060 // AT3G53480 // AT2G03430 // AT5G60780 // AT5G67360 // AT2G29380 // AT3G57330 // AT1G25530 // AT5G49…
GO:1901360	P	organic cyclic compound metabolic process	83	318	4700	28362	1.3e-05	0.0042	// AT5G05340 // AT5G66870 // AT2G17510 // AT2G16780 // AT5G16510 // AT5G22100 // AT1G67630 // AT5G08610 // AT3G53260 // AT1G17180 // AT5G23690 // AT5G25190 // AT3G21420 // AT3G57660 // AT3G13610 // AT2G36060 // AT3G10690 // AT5G26667 // AT4G29090 // AT4G20020 // AT5G14580 // AT5G64170 // AT5G09360 // AT3G03450 // AT5G48930 // AT4G28590 // AT5G27470 // AT1G09570 // AT2G36800 // AT4G35160 // AT1G05…
GO:0042254	P	ribosome biogenesis	15	318	341	28362	1.2e-05	0.0042	// AT5G14580 // AT1G50920 // AT3G11964 // AT5G53070 // AT3G15460 // AT5G22100 // AT1G31970 // AT2G17510 // AT1G29940 // AT5G35910 // AT5G61770 // AT3G57660 // AT4G26600 // AT1G63780 // AT1G56110
GO:0008152	P	metabolic process	172	318	12035	28362	2.1e-05	0.0042	// AT1G06620 // AT2G46660 // AT2G16780 // AT3G61220 // AT3G17510 // AT1G60690 // AT1G02460 // AT5G08610 // AT5G24530 // AT2G45550 // AT4G29090 // AT1G23740 // AT5G26860 // AT5G48930 // AT5G43060 // AT4G39090 // AT1G60620 // AT1G29940 // AT1G63780 // AT5G56590 // AT2G22840 // AT1G73840 // AT5G14340 // AT1G31050 // AT4G13710 // AT5G55180 // AT3G54470 // AT3G22450 // AT4G04670 // AT1G56110 // AT5G55…
GO:0044699	P	single-organism process	142	318	9448	28362	1.9e-05	0.0042	// AT5G15230 // AT1G06620 // AT3G60530 // AT2G46660 // AT1G72440 // AT3G61220 // AT3G17510 // AT3G07060 // AT5G42900 // AT5G12250 // AT5G48030 // AT5G24530 // AT1G23740 // AT5G48930 // AT2G18710 // AT1G29940 // AT5G25830 // AT2G40430 // AT2G22840 // AT5G44400 // AT3G21700 // AT2G45510 // AT5G14340 // AT3G57060 // AT3G54470 // AT4G32272 // AT4G04670 // AT1G60690 // AT2G45550 // AT3G51895 // AT5G55…
GO:0022613	P	ribonucleoprotein complex biogenesis	16	318	399	28362	1.9e-05	0.0042	// AT5G14580 // AT1G50920 // AT3G11964 // AT5G53070 // AT5G18440 // AT3G15460 // AT5G22100 // AT1G31970 // AT2G17510 // AT1G29940 // AT5G35910 // AT5G61770 // AT3G57660 // AT4G26600 // AT1G63780 // AT1G56110
GO:0009628	P	response to abiotic stimulus	45	318	2022	28362	1.1e-05	0.0042	// AT5G42900 // AT3G60530 // AT5G16510 // AT3G61220 // AT3G17510 // AT3G53260 // AT5G49910 // AT4G01970 // AT5G48030 // AT5G50720 // AT2G35720 // AT1G23740 // AT5G12250 // AT4G36220 // AT5G51550 // AT5G43060 // AT4G39090 // AT3G55120 // AT5G65020 // AT2G04030 // AT5G25830 // AT1G48130 // AT5G02500 // AT5G54960 // AT3G43190 // AT4G00430 // AT3G03450 // AT1G11910 // AT5G25460 // AT1G09570 // AT2G37…
GO:0006725	P	cellular aromatic compound metabolic process	81	318	4588	28362	1.7e-05	0.0042	// AT5G05340 // AT5G66870 // AT2G16780 // AT5G16510 // AT3G11964 // AT5G22100 // AT1G67630 // AT5G08610 // AT3G53260 // AT1G17180 // AT5G23690 // AT5G25190 // AT3G57660 // AT3G13610 // AT2G36060 // AT3G10690 // AT5G26667 // AT4G29090 // AT4G20020 // AT5G14580 // AT5G64170 // AT5G09360 // AT2G17510 // AT5G48930 // AT4G28590 // AT5G27470 // AT1G09570 // AT4G35160 // AT1G05620 // AT1G31970 // AT1G60…
GO:0009698	P	phenylpropanoid metabolic process	10	318	164	28362	2.6e-05	0.0043	// AT5G05340 // AT5G09360 // AT5G48930 // AT5G66390 // AT4G36220 // AT3G53260 // AT1G61820 // AT2G48110 // AT5G54160 // AT3G13610
GO:0050896	P	response to stimulus	102	318	6250	28362	2.6e-05	0.0043	// AT5G15230 // AT1G53350 // AT3G61220 // AT3G17510 // AT5G48030 // AT5G24530 // AT5G50720 // AT1G23740 // AT5G43060 // AT4G39090 // AT5G25830 // AT5G56590 // AT2G22840 // AT3G21700 // AT3G54470 // AT3G10040 // AT3G03630 // AT3G13790 // AT1G51980 // AT2G45030 // AT1G68740 // AT1G64550 // AT5G10010 // AT5G05340 // AT4G10265 // AT3G53260 // AT1G17180 // AT5G25190 // AT2G47160 // AT4G28140 // AT1G56…
GO:0008509	F	anion transmembrane transporter activity	10	318	164	28362	2.6e-05	0.0051	// AT3G20000 // AT3G15990 // AT1G22150 // AT3G17430 // AT5G10180 // AT5G60780 // AT1G55620 // AT2G47160 // AT3G51895 // AT1G80760
GO:0015103	F	inorganic anion transmembrane transporter activity	8	318	96	28362	2.1e-05	0.0051	// AT3G15990 // AT1G22150 // AT5G10180 // AT5G60780 // AT1G55620 // AT2G47160 // AT3G51895 // AT1G80760
GO:0044452	C	nucleolar part	5	318	48	28362	0.0003	0.0051	// AT1G63780 // AT1G60620 // AT1G29940 // AT1G56110 // AT3G57660
GO:0044459	C	plasma membrane part	14	318	428	28362	0.00047	0.0076	// AT4G28450 // AT1G80760 // AT1G22150 // AT3G57330 // AT5G10180 // AT5G16490 // AT5G56590 // AT3G15990 // AT4G00430 // AT2G47160 // AT2G37170 // AT3G16240 // AT2G32300 // AT3G51895
GO:0009987	P	cellular process	178	318	12771	28362	6.3e-05	0.0095	// AT5G15230 // AT3G60530 // AT1G72440 // AT4G19410 // AT3G17510 // AT5G18440 // AT1G02460 // AT5G08610 // AT5G12250 // AT5G48030 // AT3G57660 // AT4G29090 // AT5G26860 // AT5G48930 // AT2G18710 // AT5G43060 // AT4G39090 // AT1G60620 // AT1G29940 // AT5G61770 // AT5G25830 // AT2G40430 // AT1G63780 // AT5G22330 // AT2G22840 // AT3G21700 // AT1G73840 // AT5G14340 // AT1G31050 // AT3G57060 // AT3G54…
GO:0009699	P	phenylpropanoid biosynthetic process	8	318	121	28362	0.0001	0.014	// AT5G05340 // AT5G48930 // AT5G66390 // AT4G36220 // AT3G53260 // AT1G61820 // AT5G54160 // AT3G13610
GO:0071840	P	cellular component organization or biogenesis	53	318	2812	28362	0.00014	0.015	// AT1G72440 // AT3G20000 // AT4G01630 // AT4G19410 // AT5G16510 // AT3G57060 // AT5G18440 // AT2G43870 // AT1G02460 // AT5G24660 // AT5G48030 // AT3G10690 // AT3G51880 // AT3G57660 // AT5G14580 // AT2G19080 // AT1G50920 // AT4G28590 // AT2G18710 // AT3G46290 // AT1G31970 // AT4G26700 // AT1G29940 // AT5G61770 // AT4G23990 // AT4G26600 // AT1G20190 // AT5G56590 // AT2G21610 // AT4G25340 // AT2G46…
GO:0080167	P	response to karrikin	8	318	128	28362	0.00014	0.015	// AT5G42900 // AT3G61220 // AT3G13790 // AT3G55120 // AT3G53260 // AT4G01970 // AT5G25460 // AT5G51550
GO:0009808	P	lignin metabolic process	7	318	95	28362	0.00014	0.015	// AT5G05340 // AT5G09360 // AT5G48930 // AT5G66390 // AT4G36220 // AT1G61820 // AT5G54160
GO:0032502	P	developmental process	59	318	3233	28362	0.00014	0.015	// AT5G05340 // AT1G72440 // AT5G42900 // AT2G46660 // AT4G21060 // AT4G01630 // AT5G22330 // AT3G52590 // AT5G64510 // AT2G28890 // AT2G30140 // AT5G48030 // AT5G49660 // AT2G35720 // AT4G37740 // AT2G15570 // AT3G53480 // AT1G09570 // AT3G07060 // AT5G67360 // AT1G24340 // AT1G05620 // AT1G29940 // AT2G04030 // AT1G48130 // AT2G29350 // AT5G06720 // AT1G20190 // AT2G22840 // AT5G66870 // AT4G15…
GO:0009057	P	macromolecule catabolic process	21	318	747	28362	0.00015	0.015	// AT5G26570 // AT2G32990 // AT1G67750 // AT5G14580 // AT5G63180 // AT5G26860 // AT2G26440 // AT1G16470 // AT4G13710 // AT5G43060 // AT4G39090 // AT3G63470 // AT2G17510 // AT1G11910 // AT1G15000 // AT5G35910 // AT1G68050 // AT3G53190 // AT1G11190 // AT1G51510 // AT2G21610
GO:0005488	F	binding	169	318	12081	28362	0.00011	0.016	// AT1G06620 // AT3G60530 // AT2G46660 // AT3G17510 // AT5G18440 // AT5G08610 // AT1G63980 // AT5G48030 // AT5G24530 // AT4G29090 // AT1G23740 // AT1G50920 // AT5G48930 // AT2G18710 // AT5G43060 // AT1G60620 // AT1G29940 // AT1G76010 // AT5G61770 // AT5G25830 // AT1G63780 // AT2G22840 // AT3G21700 // AT2G20560 // AT5G14340 // AT5G24580 // AT4G13710 // AT1G56110 // AT5G55250 // AT5G44400 // AT3G10…
GO:0009809	P	lignin biosynthetic process	6	318	70	28362	0.0002	0.019	// AT5G05340 // AT5G48930 // AT5G66390 // AT4G36220 // AT1G61820 // AT5G54160
GO:0048856	P	anatomical structure development	57	318	3146	28362	0.00022	0.019	// AT5G05340 // AT1G72440 // AT5G42900 // AT2G46660 // AT4G21060 // AT4G01630 // AT5G22330 // AT3G52590 // AT5G64510 // AT2G28890 // AT2G30140 // AT5G48030 // AT5G49660 // AT2G35720 // AT4G37740 // AT2G15570 // AT3G53480 // AT1G09570 // AT3G07060 // AT5G67360 // AT1G24340 // AT1G05620 // AT1G29940 // AT2G04030 // AT1G48130 // AT5G06720 // AT1G20190 // AT2G22840 // AT5G66870 // AT4G15570 // AT1G11…
GO:0016779	F	nucleotidyltransferase activity	10	318	209	28362	0.00018	0.021	// AT5G14580 // AT3G13940 // AT1G67630 // AT1G60620 // AT2G46370 // AT1G29940 // AT5G23690 // AT5G64420 // AT3G57660 // AT4G29090
GO:0046483	P	heterocycle metabolic process	74	318	4433	28362	0.00026	0.022	// AT5G66870 // AT2G16780 // AT5G16510 // AT5G22100 // AT1G67630 // AT5G08610 // AT5G24660 // AT3G63400 // AT5G23690 // AT5G25190 // AT3G21420 // AT3G57660 // AT3G13610 // AT2G36060 // AT3G10690 // AT5G26667 // AT4G29090 // AT4G20020 // AT5G14580 // AT5G64170 // AT3G49760 // AT4G28590 // AT5G27470 // AT1G09570 // AT4G35160 // AT2G13600 // AT1G31970 // AT1G60620 // AT1G05620 // AT1G29940 // AT1G73…
GO:0048046	C	apoplast	14	318	486	28362	0.0015	0.024	// AT5G05340 // AT1G23740 // AT5G09360 // AT1G01900 // AT5G02500 // AT1G78850 // AT5G18440 // AT3G13790 // AT5G26667 // AT1G20160 // AT5G65020 // AT5G67360 // AT5G51550 // AT5G49910
GO:0006364	P	rRNA processing	9	318	185	28362	0.00034	0.028	// AT5G14580 // AT3G11964 // AT3G15460 // AT1G31970 // AT2G17510 // AT5G35910 // AT4G26600 // AT1G63780 // AT1G56110
GO:0016072	P	rRNA metabolic process	9	318	188	28362	0.00038	0.029	// AT5G14580 // AT3G11964 // AT3G15460 // AT1G31970 // AT2G17510 // AT5G35910 // AT4G26600 // AT1G63780 // AT1G56110
GO:1901363	F	heterocyclic compound binding	115	318	7718	28362	0.00032	0.03	// AT3G60530 // AT2G46660 // AT3G17510 // AT5G18440 // AT5G08610 // AT1G63980 // AT5G48030 // AT3G57660 // AT4G29090 // AT1G50920 // AT1G60620 // AT1G29940 // AT1G76010 // AT5G61770 // AT5G25830 // AT1G63780 // AT2G22840 // AT3G21700 // AT2G45510 // AT5G14340 // AT1G56110 // AT5G44400 // AT3G13940 // AT2G45030 // AT3G05060 // AT1G50300 // AT1G64550 // AT5G03740 // AT5G05340 // AT5G37350 // AT5G27…
GO:0097159	F	organic cyclic compound binding	115	318	7737	28362	0.00036	0.03	// AT3G60530 // AT2G46660 // AT3G17510 // AT5G18440 // AT5G08610 // AT1G63980 // AT5G48030 // AT3G57660 // AT4G29090 // AT1G50920 // AT1G60620 // AT1G29940 // AT1G76010 // AT5G61770 // AT5G25830 // AT1G63780 // AT2G22840 // AT3G21700 // AT2G45510 // AT5G14340 // AT1G56110 // AT5G44400 // AT3G13940 // AT2G45030 // AT3G05060 // AT1G50300 // AT1G64550 // AT5G03740 // AT5G05340 // AT5G37350 // AT5G27…
GO:0044707	P	single-multicellular organism process	52	318	2875	28362	0.00044	0.032	// AT1G72440 // AT5G42900 // AT2G46660 // AT4G21060 // AT4G01630 // AT5G22330 // AT3G52590 // AT5G64510 // AT2G28890 // AT2G30140 // AT5G48030 // AT5G49660 // AT2G35720 // AT4G37740 // AT3G53480 // AT1G09570 // AT3G07060 // AT5G67360 // AT1G24340 // AT1G05620 // AT1G29940 // AT2G04030 // AT1G48130 // AT5G06720 // AT2G22840 // AT5G66870 // AT4G15570 // AT1G11190 // AT2G46710 // AT5G02130 // AT5G02…
GO:0009056	P	catabolic process	31	318	1430	28362	0.00044	0.032	// AT5G05340 // AT5G63180 // AT1G67750 // AT2G39040 // AT3G53260 // AT1G17180 // AT5G14580 // AT5G26860 // AT5G43060 // AT4G39090 // AT5G06720 // AT1G51510 // AT2G21610 // AT5G26570 // AT1G11190 // AT1G16470 // AT4G13710 // AT2G32990 // AT4G33420 // AT2G26230 // AT3G63470 // AT5G09360 // AT2G26440 // AT1G68050 // AT1G15000 // AT5G66390 // AT2G17510 // AT1G05620 // AT1G11910 // AT5G35910 // AT3G53…
GO:0090304	P	nucleic acid metabolic process	64	318	3768	28362	0.00048	0.032	// AT5G66870 // AT1G67630 // AT5G08610 // AT5G24660 // AT3G63400 // AT5G23690 // AT5G25190 // AT3G10690 // AT2G16780 // AT2G36060 // AT3G57660 // AT4G29090 // AT4G20020 // AT5G14580 // AT5G64170 // AT3G49760 // AT4G28590 // AT5G27470 // AT1G09570 // AT2G13600 // AT1G31970 // AT1G60620 // AT5G22100 // AT1G29940 // AT1G73840 // AT5G64420 // AT4G26600 // AT1G63780 // AT5G13830 // AT2G22840 // AT3G11…
GO:0007275	P	multicellular organism development	51	318	2811	28362	0.00047	0.032	// AT1G72440 // AT5G42900 // AT2G46660 // AT4G21060 // AT4G01630 // AT5G22330 // AT3G52590 // AT5G64510 // AT2G28890 // AT2G30140 // AT5G48030 // AT5G49660 // AT2G35720 // AT4G37740 // AT3G53480 // AT1G09570 // AT3G07060 // AT5G67360 // AT1G24340 // AT1G05620 // AT1G29940 // AT2G04030 // AT1G48130 // AT5G06720 // AT2G22840 // AT5G66870 // AT4G15570 // AT1G11190 // AT2G46710 // AT5G02500 // AT5G16…
GO:0034660	P	ncRNA metabolic process	12	318	337	28362	0.00057	0.037	// AT3G11710 // AT5G14580 // AT5G35910 // AT3G11964 // AT5G27470 // AT3G15460 // AT1G31970 // AT2G17510 // AT4G04670 // AT4G26600 // AT1G63780 // AT1G56110
GO:0006950	P	response to stress	60	318	3506	28362	0.00062	0.037	// AT5G05340 // AT5G42900 // AT1G53350 // AT4G10265 // AT3G57330 // AT5G16510 // AT5G22330 // AT3G61220 // AT3G17510 // AT5G10010 // AT2G39040 // AT5G12250 // AT3G53260 // AT5G49910 // AT4G01970 // AT5G48030 // AT5G24530 // AT1G51980 // AT2G36060 // AT1G23740 // AT1G20160 // AT5G50720 // AT5G43060 // AT4G39090 // AT2G37170 // AT5G49660 // AT2G04030 // AT4G00430 // AT1G48130 // AT2G29350 // AT5G06…
GO:0006457	P	protein folding	10	318	247	28362	0.00064	0.037	// AT2G35720 // AT2G04030 // AT1G71000 // AT5G02500 // AT1G56300 // AT3G63400 // AT2G20560 // AT5G48030 // AT3G07770 // AT5G49910
GO:0006139	P	nucleobase-containing compound metabolic process	69	318	4178	28362	0.0006	0.037	// AT5G66870 // AT5G16510 // AT5G22100 // AT1G67630 // AT5G08610 // AT5G24660 // AT3G63400 // AT5G23690 // AT5G25190 // AT3G57660 // AT2G16780 // AT2G36060 // AT3G10690 // AT5G26667 // AT4G29090 // AT4G20020 // AT5G14580 // AT5G64170 // AT3G49760 // AT4G28590 // AT5G27470 // AT1G09570 // AT2G13600 // AT1G31970 // AT1G60620 // AT1G05620 // AT1G29940 // AT1G73840 // AT5G64420 // AT4G26600 // AT1G63…
GO:0000272	P	polysaccharide catabolic process	8	318	167	28362	0.00078	0.044	// AT5G26570 // AT5G63180 // AT2G26440 // AT4G13710 // AT1G67750 // AT2G32990 // AT3G53190 // AT2G21610
GO:0032501	P	multicellular organismal process	53	318	3032	28362	0.00085	0.045	// AT1G72440 // AT5G42900 // AT2G46660 // AT4G21060 // AT4G01630 // AT5G22330 // AT3G52590 // AT5G64510 // AT2G28890 // AT2G30140 // AT5G48030 // AT5G49660 // AT2G35720 // AT4G37740 // AT3G53480 // AT1G09570 // AT3G07060 // AT5G67360 // AT1G24340 // AT1G05620 // AT1G29940 // AT2G04030 // AT1G48130 // AT5G06720 // AT2G22840 // AT5G66870 // AT4G15570 // AT1G11190 // AT2G46710 // AT5G02130 // AT5G02…
GO:0072593	P	reactive oxygen species metabolic process	8	318	169	28362	0.00084	0.045	// AT5G05340 // AT3G03630 // AT2G39040 // AT5G66390 // AT4G33420 // AT2G46370 // AT3G03450 // AT5G06720
GO:0022891	F	substrate-specific transmembrane transporter activity	22	318	916	28362	0.00086	0.047	// AT1G78130 // AT3G20000 // AT1G22150 // AT3G17430 // AT3G57330 // AT3G15990 // AT4G08290 // AT2G47160 // AT1G80760 // AT2G18710 // AT5G60780 // AT2G39130 // AT4G00430 // AT3G16240 // AT1G25530 // AT5G10180 // AT2G37170 // AT3G51895 // AT5G17010 // AT1G78610 // AT1G55620 // AT1G08230
GO:0001882	F	nucleoside binding	47	318	2618	28362	0.001	0.047	// AT3G11710 // AT3G57330 // AT5G37350 // AT3G17510 // AT5G08610 // AT5G49910 // AT5G48030 // AT3G10690 // AT1G51980 // AT5G26667 // AT4G37740 // AT5G26860 // AT3G03060 // AT3G53480 // AT3G46290 // AT5G12250 // AT1G31970 // AT3G11830 // AT5G49660 // AT1G29940 // AT2G04030 // AT1G10490 // AT1G16120 // AT5G22330 // AT2G22840 // AT5G26570 // AT4G15570 // AT3G21700 // AT5G02500 // AT3G55550 // AT1G77…
GO:0022892	F	substrate-specific transporter activity	24	318	1045	28362	0.00092	0.047	// AT1G78130 // AT3G20000 // AT1G22150 // AT3G17430 // AT3G57330 // AT3G15990 // AT4G08290 // AT2G47160 // AT1G80760 // AT2G18710 // AT5G60780 // AT2G39130 // AT4G00430 // AT3G16240 // AT3G54140 // AT1G25530 // AT5G10180 // AT2G37170 // AT3G51895 // AT5G17010 // AT1G26170 // AT1G78610 // AT1G55620 // AT1G08230
GO:0036094	F	small molecule binding	58	318	3434	28362	0.0011	0.047	// AT3G11710 // AT3G03060 // AT3G57330 // AT5G37350 // AT3G17510 // AT5G08610 // AT5G49910 // AT5G48030 // AT3G10690 // AT1G51980 // AT5G26667 // AT4G28450 // AT4G37740 // AT5G26860 // AT3G11830 // AT3G53480 // AT3G46290 // AT5G12250 // AT1G31970 // AT1G24340 // AT5G49660 // AT1G29940 // AT2G04030 // AT1G10490 // AT1G16120 // AT5G22330 // AT1G49880 // AT1G51510 // AT3G07770 // AT2G22840 // AT5G26…
GO:0032549	F	ribonucleoside binding	47	318	2617	28362	0.001	0.047	// AT3G11710 // AT3G57330 // AT5G37350 // AT3G17510 // AT5G08610 // AT5G49910 // AT5G48030 // AT3G10690 // AT1G51980 // AT5G26667 // AT4G37740 // AT5G26860 // AT3G03060 // AT3G53480 // AT3G46290 // AT5G12250 // AT1G31970 // AT3G11830 // AT5G49660 // AT1G29940 // AT2G04030 // AT1G10490 // AT1G16120 // AT5G22330 // AT2G22840 // AT5G26570 // AT4G15570 // AT3G21700 // AT5G02500 // AT3G55550 // AT1G77…
GO:0035639	F	purine ribonucleoside triphosphate binding	46	318	2515	28362	0.00078	0.047	// AT3G11710 // AT3G57330 // AT5G37350 // AT3G17510 // AT5G08610 // AT5G49910 // AT5G48030 // AT3G10690 // AT1G51980 // AT5G26667 // AT4G37740 // AT5G26860 // AT3G03060 // AT3G53480 // AT3G46290 // AT5G12250 // AT1G31970 // AT3G11830 // AT5G49660 // AT2G04030 // AT1G10490 // AT1G16120 // AT5G22330 // AT2G22840 // AT5G26570 // AT4G15570 // AT3G21700 // AT5G02500 // AT3G55550 // AT1G77030 // AT3G25…
GO:0045490	P	pectin catabolic process	6	318	96	28362	0.00098	0.05	// AT5G63180 // AT2G26440 // AT4G13710 // AT1G67750 // AT3G53190 // AT2G21610
GO:0009651	P	response to salt stress	16	318	574	28362	0.001	0.05	// AT5G16510 // AT5G43060 // AT3G17510 // AT4G39090 // AT1G51980 // AT1G56600 // AT5G24660 // AT5G65020 // AT1G11910 // AT5G12250 // AT2G04030 // AT3G03450 // AT2G37170 // AT5G50720 // AT2G20880 // AT5G03740
GO:0044767	P	single-organism developmental process	54	318	3131	28362	0.001	0.05	// AT1G72440 // AT5G42900 // AT2G46660 // AT4G21060 // AT4G01630 // AT5G22330 // AT3G52590 // AT5G64510 // AT2G28890 // AT2G30140 // AT5G48030 // AT5G49660 // AT2G35720 // AT4G37740 // AT3G53480 // AT1G09570 // AT3G07060 // AT5G67360 // AT1G24340 // AT1G05620 // AT1G29940 // AT2G04030 // AT1G48130 // AT2G29350 // AT5G06720 // AT1G20190 // AT2G22840 // AT5G66870 // AT4G15570 // AT1G11190 // AT2G46…
GO:0042221	P	response to chemical	50	318	2853	28362	0.0011	0.052	// AT5G15230 // AT1G09570 // AT3G17510 // AT1G17180 // AT5G25190 // AT2G47160 // AT5G24530 // AT5G50720 // AT4G28140 // AT1G80760 // AT1G56600 // AT2G13600 // AT3G53480 // AT2G15570 // AT4G39090 // AT3G55120 // AT3G11830 // AT5G65020 // AT1G73840 // AT4G00430 // AT1G48130 // AT4G10100 // AT3G46290 // AT4G15570 // AT2G04030 // AT1G16470 // AT1G33410 // AT5G02500 // AT1G12240 // AT3G54470 // AT3G03…
GO:0019439	P	aromatic compound catabolic process	8	318	178	28362	0.0012	0.052	// AT1G11190 // AT5G09360 // AT2G17510 // AT1G05620 // AT1G17180 // AT5G35910 // AT5G14580 // AT1G51510
GO:0071704	P	organic substance metabolic process	147	318	10672	28362	0.0011	0.052	// AT3G17510 // AT1G02460 // AT5G08610 // AT5G24530 // AT4G29090 // AT5G26860 // AT5G48930 // AT5G43060 // AT4G39090 // AT1G60620 // AT1G29940 // AT1G63780 // AT5G56590 // AT2G22840 // AT1G73840 // AT5G14340 // AT1G31050 // AT4G13710 // AT3G54470 // AT3G22450 // AT4G04670 // AT1G56110 // AT3G10040 // AT4G33920 // AT3G03630 // AT3G13790 // AT3G13940 // AT1G56600 // AT1G50300 // AT5G03740 // AT3G54…
GO:0004175	F	endopeptidase activity	9	318	225	28362	0.0013	0.053	// AT1G16470 // AT5G26860 // AT5G43060 // AT1G01900 // AT1G51980 // AT1G20160 // AT1G11910 // AT4G39090 // AT5G67360
GO:0034470	P	ncRNA processing	10	318	271	28362	0.0013	0.055	// AT5G14580 // AT5G35910 // AT3G11964 // AT3G15460 // AT1G31970 // AT2G17510 // AT4G04670 // AT4G26600 // AT1G63780 // AT1G56110
GO:0006811	P	ion transport	17	318	645	28362	0.0013	0.055	// AT1G78610 // AT3G20000 // AT3G15990 // AT5G24580 // AT3G57330 // AT1G25530 // AT5G10180 // AT5G60780 // AT5G49660 // AT1G68740 // AT1G55620 // AT1G08230 // AT4G00430 // AT2G47160 // AT2G37170 // AT3G51895 // AT1G80760
GO:1901361	P	organic cyclic compound catabolic process	8	318	183	28362	0.0014	0.058	// AT1G11190 // AT5G09360 // AT2G17510 // AT1G05620 // AT1G17180 // AT5G35910 // AT5G14580 // AT1G51510
GO:0042743	P	hydrogen peroxide metabolic process	6	318	104	28362	0.0014	0.059	// AT5G05340 // AT3G03630 // AT2G39040 // AT5G66390 // AT4G33420 // AT5G06720
GO:0017076	F	purine nucleotide binding	46	318	2633	28362	0.0019	0.06	// AT3G11710 // AT3G57330 // AT5G37350 // AT3G17510 // AT5G08610 // AT5G49910 // AT5G48030 // AT3G10690 // AT1G51980 // AT5G26667 // AT4G37740 // AT5G26860 // AT3G03060 // AT3G53480 // AT3G46290 // AT5G12250 // AT1G31970 // AT3G11830 // AT5G49660 // AT2G04030 // AT1G10490 // AT1G16120 // AT5G22330 // AT2G22840 // AT5G26570 // AT4G15570 // AT3G21700 // AT5G02500 // AT3G55550 // AT1G77030 // AT3G25…
GO:0032555	F	purine ribonucleotide binding	46	318	2631	28362	0.0019	0.06	// AT3G11710 // AT3G57330 // AT5G37350 // AT3G17510 // AT5G08610 // AT5G49910 // AT5G48030 // AT3G10690 // AT1G51980 // AT5G26667 // AT4G37740 // AT5G26860 // AT3G03060 // AT3G53480 // AT3G46290 // AT5G12250 // AT1G31970 // AT3G11830 // AT5G49660 // AT2G04030 // AT1G10490 // AT1G16120 // AT5G22330 // AT2G22840 // AT5G26570 // AT4G15570 // AT3G21700 // AT5G02500 // AT3G55550 // AT1G77030 // AT3G25…
GO:0032550	F	purine ribonucleoside binding	46	318	2612	28362	0.0017	0.06	// AT3G11710 // AT3G57330 // AT5G37350 // AT3G17510 // AT5G08610 // AT5G49910 // AT5G48030 // AT3G10690 // AT1G51980 // AT5G26667 // AT4G37740 // AT5G26860 // AT3G03060 // AT3G53480 // AT3G46290 // AT5G12250 // AT1G31970 // AT3G11830 // AT5G49660 // AT2G04030 // AT1G10490 // AT1G16120 // AT5G22330 // AT2G22840 // AT5G26570 // AT4G15570 // AT3G21700 // AT5G02500 // AT3G55550 // AT1G77030 // AT3G25…
GO:0001883	F	purine nucleoside binding	46	318	2612	28362	0.0017	0.06	// AT3G11710 // AT3G57330 // AT5G37350 // AT3G17510 // AT5G08610 // AT5G49910 // AT5G48030 // AT3G10690 // AT1G51980 // AT5G26667 // AT4G37740 // AT5G26860 // AT3G03060 // AT3G53480 // AT3G46290 // AT5G12250 // AT1G31970 // AT3G11830 // AT5G49660 // AT2G04030 // AT1G10490 // AT1G16120 // AT5G22330 // AT2G22840 // AT5G26570 // AT4G15570 // AT3G21700 // AT5G02500 // AT3G55550 // AT1G77030 // AT3G25…
GO:0022838	F	substrate-specific channel activity	7	318	152	28362	0.002	0.06	// AT1G78610 // AT3G20000 // AT1G80760 // AT1G55620 // AT4G00430 // AT3G16240 // AT2G37170
GO:0097367	F	carbohydrate derivative binding	47	318	2696	28362	0.0018	0.06	// AT3G11710 // AT3G57330 // AT5G37350 // AT3G17510 // AT5G08610 // AT5G49910 // AT5G48030 // AT3G10690 // AT1G51980 // AT5G26667 // AT4G37740 // AT5G26860 // AT3G03060 // AT3G53480 // AT3G46290 // AT5G12250 // AT1G31970 // AT3G11830 // AT5G49660 // AT1G29940 // AT2G04030 // AT1G10490 // AT1G16120 // AT5G22330 // AT2G22840 // AT5G26570 // AT4G15570 // AT3G21700 // AT5G02500 // AT3G55550 // AT1G77…
GO:0044248	P	cellular catabolic process	23	318	1024	28362	0.0016	0.062	// AT5G05340 // AT2G39040 // AT3G53260 // AT1G17180 // AT5G14580 // AT5G26860 // AT5G43060 // AT4G39090 // AT5G06720 // AT1G51510 // AT5G26570 // AT1G11190 // AT1G16470 // AT2G32990 // AT4G33420 // AT3G63470 // AT5G09360 // AT1G68050 // AT1G15000 // AT5G66390 // AT2G17510 // AT1G05620 // AT5G35910
GO:0019748	P	secondary metabolic process	14	318	492	28362	0.0017	0.066	// AT5G05340 // AT2G46660 // AT5G09360 // AT5G48930 // AT5G66390 // AT4G36220 // AT3G53260 // AT1G61820 // AT1G17180 // AT2G48110 // AT5G54160 // AT3G13610 // AT2G45550 // AT2G22840
GO:0000166	F	nucleotide binding	55	318	3370	28362	0.003	0.066	// AT3G11710 // AT3G03060 // AT3G57330 // AT5G37350 // AT3G17510 // AT5G08610 // AT5G49910 // AT5G48030 // AT3G10690 // AT1G51980 // AT5G26667 // AT4G28450 // AT4G37740 // AT5G26860 // AT3G11830 // AT3G53480 // AT3G46290 // AT5G12250 // AT1G31970 // AT1G24340 // AT5G49660 // AT2G04030 // AT1G10490 // AT1G16120 // AT5G22330 // AT1G49880 // AT1G51510 // AT3G07770 // AT2G22840 // AT5G26570 // AT4G15…
GO:1901265	F	nucleoside phosphate binding	55	318	3370	28362	0.003	0.066	// AT3G11710 // AT3G03060 // AT3G57330 // AT5G37350 // AT3G17510 // AT5G08610 // AT5G49910 // AT5G48030 // AT3G10690 // AT1G51980 // AT5G26667 // AT4G28450 // AT4G37740 // AT5G26860 // AT3G11830 // AT3G53480 // AT3G46290 // AT5G12250 // AT1G31970 // AT1G24340 // AT5G49660 // AT2G04030 // AT1G10490 // AT1G16120 // AT5G22330 // AT1G49880 // AT1G51510 // AT3G07770 // AT2G22840 // AT5G26570 // AT4G15…
GO:0032553	F	ribonucleotide binding	46	318	2664	28362	0.0024	0.066	// AT3G11710 // AT3G57330 // AT5G37350 // AT3G17510 // AT5G08610 // AT5G49910 // AT5G48030 // AT3G10690 // AT1G51980 // AT5G26667 // AT4G37740 // AT5G26860 // AT3G03060 // AT3G53480 // AT3G46290 // AT5G12250 // AT1G31970 // AT3G11830 // AT5G49660 // AT2G04030 // AT1G10490 // AT1G16120 // AT5G22330 // AT2G22840 // AT5G26570 // AT4G15570 // AT3G21700 // AT5G02500 // AT3G55550 // AT1G77030 // AT3G25…
GO:0016491	F	oxidoreductase activity	30	318	1547	28362	0.0029	0.066	// AT5G05340 // AT1G06620 // AT2G46660 // AT3G61220 // AT1G60690 // AT3G21420 // AT5G24530 // AT1G23740 // AT5G09360 // AT4G36220 // AT5G42150 // AT1G24340 // AT2G45510 // AT2G29350 // AT5G06720 // AT1G52820 // AT4G33420 // AT2G39040 // AT2G26230 // AT2G45550 // AT5G44400 // AT1G49880 // AT1G52800 // AT4G15093 // AT1G51980 // AT5G66390 // AT2G15570 // AT1G48130 // AT3G14640 // AT3G13610
GO:0005215	F	transporter activity	28	318	1406	28362	0.0028	0.066	// AT1G78130 // AT3G20000 // AT1G22150 // AT3G17430 // AT3G57330 // AT3G15990 // AT4G08290 // AT2G47160 // AT1G80760 // AT2G18710 // AT5G60780 // AT1G25530 // AT2G39130 // AT4G00430 // AT3G16240 // AT1G01630 // AT3G54140 // AT1G33410 // AT5G10180 // AT2G37170 // AT3G51895 // AT5G17010 // AT1G26170 // AT1G78610 // AT1G55620 // AT1G08230 // AT1G64550 // AT3G53480
GO:0005515	F	protein binding	59	318	3669	28362	0.0029	0.066	// AT5G05340 // AT3G24050 // AT3G20000 // AT3G57330 // AT5G16510 // AT5G22330 // AT3G17510 // AT1G67630 // AT3G53260 // AT4G25340 // AT3G63400 // AT5G48030 // AT2G36060 // AT3G60530 // AT5G53560 // AT4G28450 // AT4G20020 // AT2G35720 // AT2G19080 // AT5G26860 // AT5G48930 // AT2G18710 // AT5G43060 // AT1G60620 // AT4G35160 // AT3G55120 // AT4G26700 // AT5G49660 // AT2G04030 // AT5G25830 // AT1G49…
GO:0051082	F	unfolded protein binding	5	318	81	28362	0.0027	0.066	// AT5G49910 // AT5G48030 // AT3G07770 // AT2G04030 // AT2G20560
GO:0016853	F	isomerase activity	9	318	264	28362	0.0036	0.074	// AT4G31210 // AT4G25340 // AT5G63190 // AT5G15140 // AT3G55120 // AT5G42150 // AT3G63400 // AT1G78950 // AT3G10690
GO:0015267	F	channel activity	7	318	171	28362	0.0038	0.074	// AT1G78610 // AT3G20000 // AT1G80760 // AT1G55620 // AT4G00430 // AT3G16240 // AT2G37170
GO:0022803	F	passive transmembrane transporter activity	7	318	171	28362	0.0038	0.074	// AT1G78610 // AT3G20000 // AT1G80760 // AT1G55620 // AT4G00430 // AT3G16240 // AT2G37170
GO:0010035	P	response to inorganic substance	21	318	926	28362	0.0022	0.083	// AT3G11830 // AT1G16470 // AT2G45030 // AT5G50720 // AT5G27470 // AT5G02500 // AT2G30970 // AT4G39090 // AT2G37170 // AT1G56600 // AT3G54470 // AT2G46370 // AT1G48130 // AT5G49910 // AT2G04030 // AT5G65020 // AT4G00430 // AT3G13610 // AT1G64550 // AT2G20880 // AT5G03740
GO:1901575	P	organic substance catabolic process	26	318	1249	28362	0.0022	0.083	// AT5G63180 // AT1G67750 // AT3G53260 // AT1G17180 // AT5G14580 // AT5G26860 // AT5G43060 // AT4G39090 // AT1G51510 // AT2G21610 // AT5G26570 // AT1G11190 // AT1G16470 // AT4G13710 // AT2G32990 // AT2G26230 // AT3G63470 // AT5G09360 // AT2G26440 // AT1G68050 // AT1G15000 // AT2G17510 // AT1G05620 // AT1G11910 // AT5G35910 // AT3G53190
GO:0008194	F	UDP-glycosyltransferase activity	9	318	273	28362	0.0045	0.083	// AT1G26810 // AT4G21060 // AT3G43190 // AT1G56600 // AT2G36800 // AT1G05620 // AT4G23990 // AT2G30140 // AT3G16520
GO:0044446	C	intracellular organelle part	73	318	4882	28362	0.0056	0.083	// AT1G72440 // AT3G20000 // AT5G02500 // AT4G21060 // AT3G57330 // AT1G78850 // AT5G22330 // AT5G27120 // AT5G10010 // AT3G50830 // AT1G60690 // AT1G67630 // AT4G26600 // AT3G63400 // AT3G58660 // AT3G57660 // AT3G51880 // AT3G10690 // AT5G53560 // AT1G23740 // AT2G19080 // AT1G50920 // AT4G28590 // AT2G18710 // AT1G09570 // AT4G26700 // AT5G12250 // AT3G55120 // AT1G31970 // AT1G60620 // AT1G29…
GO:0004601	F	peroxidase activity	6	318	133	28362	0.0046	0.084	// AT5G05340 // AT2G39040 // AT5G66390 // AT4G33420 // AT1G48130 // AT5G06720
GO:0044422	C	organelle part	73	318	4894	28362	0.0059	0.085	// AT1G72440 // AT3G20000 // AT5G02500 // AT4G21060 // AT3G57330 // AT1G78850 // AT5G22330 // AT5G27120 // AT5G10010 // AT3G50830 // AT1G60690 // AT1G67630 // AT4G26600 // AT3G63400 // AT3G58660 // AT3G57660 // AT3G51880 // AT3G10690 // AT5G53560 // AT1G23740 // AT2G19080 // AT1G50920 // AT4G28590 // AT2G18710 // AT1G09570 // AT4G26700 // AT5G12250 // AT3G55120 // AT1G31970 // AT1G60620 // AT1G29…
GO:0034655	P	nucleobase-containing compound catabolic process	6	318	116	28362	0.0024	0.09	// AT1G11190 // AT2G17510 // AT1G05620 // AT5G35910 // AT5G14580 // AT1G51510
GO:0016209	F	antioxidant activity	7	318	181	28362	0.0052	0.091	// AT5G05340 // AT2G15570 // AT2G39040 // AT5G66390 // AT4G33420 // AT1G48130 // AT5G06720
GO:0035251	F	UDP-glucosyltransferase activity	6	318	137	28362	0.0053	0.091	// AT3G43190 // AT2G36800 // AT1G05620 // AT4G23990 // AT2G30140 // AT3G16520
GO:0016684	F	oxidoreductase activity, acting on peroxide as acceptor	6	318	139	28362	0.0057	0.094	// AT5G05340 // AT2G39040 // AT5G66390 // AT4G33420 // AT1G48130 // AT5G06720
GO:0022857	F	transmembrane transporter activity	23	318	1146	28362	0.006	0.094	// AT1G78130 // AT3G20000 // AT1G22150 // AT3G17430 // AT3G57330 // AT3G15990 // AT4G08290 // AT2G47160 // AT1G80760 // AT2G18710 // AT5G60780 // AT2G39130 // AT4G00430 // AT3G16240 // AT1G25530 // AT5G10180 // AT2G37170 // AT3G51895 // AT5G17010 // AT1G78610 // AT1G55620 // AT1G08230 // AT3G53480
GO:0015075	F	ion transmembrane transporter activity	15	318	629	28362	0.0059	0.094	// AT1G78610 // AT1G78130 // AT3G20000 // AT3G15990 // AT1G22150 // AT3G17430 // AT3G57330 // AT1G80760 // AT5G10180 // AT5G60780 // AT1G55620 // AT2G47160 // AT3G16240 // AT3G51895 // AT5G17010
GO:0071555	P	cell wall organization	14	318	518	28362	0.0027	0.096	// AT4G17030 // AT4G01630 // AT2G46710 // AT2G26440 // AT4G19410 // AT5G16510 // AT5G16490 // AT2G43870 // AT1G02460 // AT2G32990 // AT4G23990 // AT1G20190 // AT5G56590 // AT2G21610
GO:0006970	P	response to osmotic stress	16	318	636	28362	0.0027	0.097	// AT5G16510 // AT5G43060 // AT3G17510 // AT4G39090 // AT1G51980 // AT1G56600 // AT5G24660 // AT5G65020 // AT1G11910 // AT5G12250 // AT2G04030 // AT3G03450 // AT2G37170 // AT5G50720 // AT2G20880 // AT5G03740
GO:0042744	P	hydrogen peroxide catabolic process	5	318	83	28362	0.003	0.1	// AT5G05340 // AT5G66390 // AT5G06720 // AT2G39040 // AT4G33420
GO:0044550	P	secondary metabolite biosynthetic process	10	318	311	28362	0.0033	0.11	// AT5G05340 // AT2G46660 // AT5G48930 // AT5G66390 // AT4G36220 // AT3G53260 // AT1G61820 // AT5G54160 // AT3G13610 // AT2G45550
GO:0071103	P	DNA conformation change	5	318	85	28362	0.0033	0.11	// AT4G31210 // AT1G18800 // AT3G10690 // AT4G25340 // AT3G57060
GO:0016829	F	lyase activity	11	318	406	28362	0.0072	0.11	// AT4G33070 // AT5G63180 // AT4G13710 // AT1G67750 // AT3G03630 // AT3G53260 // AT1G02460 // AT3G54470 // AT1G34060 // AT3G53190 // AT5G54960
GO:0044085	P	cellular component biogenesis	23	318	1095	28362	0.0035	0.12	// AT5G16510 // AT5G53070 // AT3G57660 // AT5G14580 // AT1G50920 // AT1G31970 // AT4G26700 // AT4G23990 // AT5G61770 // AT1G29940 // AT4G26600 // AT1G63780 // AT4G25340 // AT5G16490 // AT5G18440 // AT1G18800 // AT1G56110 // AT4G27585 // AT3G11964 // AT3G15460 // AT2G17510 // AT5G35910 // AT5G22100
GO:0016070	P	RNA metabolic process	55	318	3403	28362	0.0037	0.12	// AT5G66870 // AT5G08610 // AT5G24660 // AT3G63400 // AT5G23690 // AT5G25190 // AT3G10690 // AT2G16780 // AT3G57660 // AT4G20020 // AT5G14580 // AT5G64170 // AT3G49760 // AT4G28590 // AT5G27470 // AT1G09570 // AT2G13600 // AT1G31970 // AT1G60620 // AT5G22100 // AT1G29940 // AT1G73840 // AT5G64420 // AT4G26600 // AT1G63780 // AT5G13830 // AT2G22840 // AT3G11710 // AT5G35910 // AT5G14340 // AT1G31…
GO:0003682	F	chromatin binding	6	318	149	28362	0.0078	0.12	// AT3G24050 // AT3G60530 // AT5G49160 // AT5G25830 // AT1G18800 // AT3G51880
GO:0005524	F	ATP binding	38	318	2248	28362	0.0081	0.12	// AT3G11710 // AT3G57330 // AT5G37350 // AT3G17510 // AT5G08610 // AT5G49910 // AT5G48030 // AT3G10690 // AT1G51980 // AT4G37740 // AT1G10490 // AT3G53480 // AT3G46290 // AT1G31970 // AT3G11830 // AT5G49660 // AT2G04030 // AT1G16120 // AT5G22330 // AT2G22840 // AT5G26570 // AT4G15570 // AT5G02500 // AT3G55550 // AT1G77030 // AT3G25560 // AT5G44700 // AT5G50340 // AT5G26860 // AT5G26667 // AT4G08…
GO:0020037	F	heme binding	10	318	360	28362	0.0087	0.12	// AT5G05340 // AT2G46660 // AT4G36220 // AT2G39040 // AT5G66390 // AT4G33420 // AT2G45510 // AT2G45550 // AT5G06720 // AT5G53560
GO:0016043	P	cellular component organization	42	318	2456	28362	0.0045	0.14	// AT1G72440 // AT3G20000 // AT4G01630 // AT4G19410 // AT5G16510 // AT3G57060 // AT5G18440 // AT2G43870 // AT1G02460 // AT5G24660 // AT5G48030 // AT3G10690 // AT3G51880 // AT5G14580 // AT2G19080 // AT5G26860 // AT4G28590 // AT2G18710 // AT4G26700 // AT4G23990 // AT5G61770 // AT1G20190 // AT5G56590 // AT2G21610 // AT4G25340 // AT2G46710 // AT5G16490 // AT2G32990 // AT1G18800 // AT2G26230 // AT4G17…
GO:0045229	P	external encapsulating structure organization	14	318	551	28362	0.0045	0.14	// AT4G17030 // AT4G01630 // AT2G46710 // AT2G26440 // AT4G19410 // AT5G16510 // AT5G16490 // AT2G43870 // AT1G02460 // AT2G32990 // AT4G23990 // AT1G20190 // AT5G56590 // AT2G21610
GO:0043170	P	macromolecule metabolic process	113	318	8111	28362	0.0045	0.14	// AT3G17510 // AT5G08610 // AT3G57660 // AT4G29090 // AT5G26860 // AT5G43060 // AT4G39090 // AT5G26570 // AT1G60620 // AT1G29940 // AT1G63780 // AT2G22840 // AT1G73840 // AT5G14340 // AT1G31050 // AT4G13710 // AT3G22450 // AT4G04670 // AT1G56110 // AT3G10040 // AT4G33920 // AT3G13940 // AT1G50300 // AT5G03740 // AT1G67750 // AT5G23690 // AT5G25190 // AT3G10690 // AT1G51980 // AT4G28140 // AT4G20…
GO:0046527	F	glucosyltransferase activity	6	318	158	28362	0.01	0.14	// AT3G43190 // AT2G36800 // AT1G05620 // AT4G23990 // AT2G30140 // AT3G16520
GO:0006996	P	organelle organization	26	318	1335	28362	0.0052	0.16	// AT1G72440 // AT3G20000 // AT3G57060 // AT5G24660 // AT5G48030 // AT3G10690 // AT3G51880 // AT5G14580 // AT2G19080 // AT5G26860 // AT4G28590 // AT2G18710 // AT4G26700 // AT5G61770 // AT4G25340 // AT5G16490 // AT1G18800 // AT2G26230 // AT4G27585 // AT5G49160 // AT3G15460 // AT2G16780 // AT4G31210 // AT5G09810 // AT5G35910 // AT5G03740
GO:0005773	C	vacuole	25	318	1359	28362	0.012	0.16	// AT3G20000 // AT3G57330 // AT2G47160 // AT5G53560 // AT3G50830 // AT5G43060 // AT4G39090 // AT3G55120 // AT2G04030 // AT2G39130 // AT3G16240 // AT4G29430 // AT5G02500 // AT3G43190 // AT1G12240 // AT1G10630 // AT5G17010 // AT1G78610 // AT1G78850 // AT1G15000 // AT1G51980 // AT1G20160 // AT2G46370 // AT1G11910 // AT1G20225
GO:0005975	P	carbohydrate metabolic process	23	318	1144	28362	0.0059	0.17	// AT4G21060 // AT5G16510 // AT1G67750 // AT2G43870 // AT1G02460 // AT4G01970 // AT5G55180 // AT5G63180 // AT1G61820 // AT4G23990 // AT5G56590 // AT2G21610 // AT5G26570 // AT5G15140 // AT4G13710 // AT3G43190 // AT2G32990 // AT1G12240 // AT1G26810 // AT2G26440 // AT3G13790 // AT1G56600 // AT3G53190
GO:0016758	F	transferase activity, transferring hexosyl groups	10	318	382	28362	0.013	0.17	// AT1G26810 // AT4G21060 // AT3G43190 // AT1G56600 // AT2G36800 // AT1G05620 // AT4G23990 // AT4G01970 // AT2G30140 // AT3G16520
GO:0006396	P	RNA processing	16	318	693	28362	0.0061	0.18	// AT5G35910 // AT5G14580 // AT4G04670 // AT3G11964 // AT3G46210 // AT1G51510 // AT3G15460 // AT5G22100 // AT1G31970 // AT2G17510 // AT3G63400 // AT5G23690 // AT4G26600 // AT1G63780 // AT1G56110 // AT1G73840
GO:0055114	P	oxidation-reduction process	29	318	1566	28362	0.0064	0.18	// AT5G05340 // AT1G06620 // AT2G46660 // AT3G61220 // AT1G60690 // AT3G21420 // AT5G24530 // AT5G53560 // AT1G23740 // AT5G09360 // AT4G36220 // AT1G24340 // AT2G45510 // AT2G29350 // AT5G06720 // AT1G52820 // AT4G33420 // AT2G39040 // AT2G26230 // AT2G45550 // AT5G44400 // AT1G49880 // AT1G52800 // AT4G15093 // AT1G51980 // AT5G66390 // AT2G15570 // AT1G48130 // AT3G13610
GO:0009553	P	embryo sac development	6	318	143	28362	0.0065	0.18	// AT1G72440 // AT4G15570 // AT3G11964 // AT1G29940 // AT5G48030 // AT5G44700
GO:0017171	F	serine hydrolase activity	6	318	171	28362	0.014	0.18	// AT5G26860 // AT1G15000 // AT1G01900 // AT3G63470 // AT1G20160 // AT5G67360
GO:0008236	F	serine-type peptidase activity	6	318	171	28362	0.014	0.18	// AT5G26860 // AT1G15000 // AT1G01900 // AT3G63470 // AT1G20160 // AT5G67360
GO:0015293	F	symporter activity	6	318	171	28362	0.014	0.18	// AT1G78130 // AT1G22150 // AT5G10180 // AT3G15990 // AT3G51895 // AT5G17010
GO:0009791	P	post-embryonic development	29	318	1576	28362	0.0069	0.19	// AT5G66870 // AT5G42900 // AT2G46660 // AT4G01630 // AT5G22330 // AT3G52590 // AT2G30140 // AT2G35720 // AT1G09570 // AT3G07060 // AT5G67360 // AT1G24340 // AT2G04030 // AT5G09810 // AT5G06720 // AT2G22840 // AT1G11190 // AT5G02500 // AT1G10560 // AT3G03450 // AT1G18800 // AT2G33860 // AT5G49160 // AT1G68050 // AT4G37300 // AT1G20160 // AT2G46370 // AT1G48130 // AT3G46290
GO:0009414	P	response to water deprivation	10	318	347	28362	0.0069	0.19	// AT4G39090 // AT2G37170 // AT1G56600 // AT5G65020 // AT1G48130 // AT2G04030 // AT4G00430 // AT5G50720 // AT2G20880 // AT5G03740
GO:0048511	P	rhythmic process	6	318	146	28362	0.0071	0.19	// AT3G24050 // AT5G64170 // AT1G68050 // AT4G26700 // AT5G42900 // AT5G25830
GO:0032559	F	adenyl ribonucleotide binding	38	318	2364	28362	0.017	0.19	// AT3G11710 // AT3G57330 // AT5G37350 // AT3G17510 // AT5G08610 // AT5G49910 // AT5G48030 // AT3G10690 // AT1G51980 // AT4G37740 // AT1G10490 // AT3G53480 // AT3G46290 // AT1G31970 // AT3G11830 // AT5G49660 // AT2G04030 // AT1G16120 // AT5G22330 // AT2G22840 // AT5G26570 // AT4G15570 // AT5G02500 // AT3G55550 // AT1G77030 // AT3G25560 // AT5G44700 // AT5G50340 // AT5G26860 // AT5G26667 // AT4G08…
GO:0070011	F	peptidase activity, acting on L-amino acid peptides	11	318	458	28362	0.016	0.19	// AT5G26860 // AT1G15000 // AT1G16470 // AT1G01900 // AT5G43060 // AT4G39090 // AT1G51980 // AT3G63470 // AT1G20160 // AT1G11910 // AT5G67360
GO:0046872	F	metal ion binding	55	318	3673	28362	0.016	0.19	// AT5G05340 // AT3G11710 // AT1G06620 // AT3G24050 // AT3G60530 // AT2G46660 // AT5G63180 // AT3G57330 // AT1G67750 // AT2G39040 // AT2G17510 // AT3G57660 // AT3G21420 // AT5G48030 // AT5G24530 // AT2G32300 // AT5G53560 // AT1G23740 // AT5G09360 // AT3G03060 // AT4G36220 // AT5G58370 // AT4G26700 // AT1G29940 // AT2G28890 // AT5G25830 // AT2G45550 // AT5G06720 // AT5G26570 // AT1G11190 // AT1G52…
GO:0005525	F	GTP binding	8	318	282	28362	0.016	0.19	// AT3G21700 // AT1G50920 // AT1G80770 // AT2G31060 // AT5G12250 // AT2G45030 // AT1G10630 // AT5G58370
GO:0046906	F	tetrapyrrole binding	10	318	402	28362	0.017	0.19	// AT5G05340 // AT2G46660 // AT4G36220 // AT2G39040 // AT5G66390 // AT4G33420 // AT2G45510 // AT2G45550 // AT5G06720 // AT5G53560
GO:0043169	F	cation binding	55	318	3678	28362	0.017	0.19	// AT5G05340 // AT3G11710 // AT1G06620 // AT3G24050 // AT3G60530 // AT2G46660 // AT5G63180 // AT3G57330 // AT1G67750 // AT2G39040 // AT2G17510 // AT3G57660 // AT3G21420 // AT5G48030 // AT5G24530 // AT2G32300 // AT5G53560 // AT1G23740 // AT5G09360 // AT3G03060 // AT4G36220 // AT5G58370 // AT4G26700 // AT1G29940 // AT2G28890 // AT5G25830 // AT2G45550 // AT5G06720 // AT5G26570 // AT1G11190 // AT1G52…
GO:0043167	F	ion binding	57	318	3821	28362	0.015	0.19	// AT5G05340 // AT2G38400 // AT1G06620 // AT3G24050 // AT3G60530 // AT2G46660 // AT5G63180 // AT3G57330 // AT1G67750 // AT2G39040 // AT2G17510 // AT3G57660 // AT3G21420 // AT5G48030 // AT5G24530 // AT2G32300 // AT5G53560 // AT1G23740 // AT5G09360 // AT3G03060 // AT4G36220 // AT5G58370 // AT4G26700 // AT1G29940 // AT2G28890 // AT5G25830 // AT2G45550 // AT5G06720 // AT3G11710 // AT5G26570 // AT1G11…
GO:0030554	F	adenyl nucleotide binding	38	318	2366	28362	0.017	0.19	// AT3G11710 // AT3G57330 // AT5G37350 // AT3G17510 // AT5G08610 // AT5G49910 // AT5G48030 // AT3G10690 // AT1G51980 // AT4G37740 // AT1G10490 // AT3G53480 // AT3G46290 // AT1G31970 // AT3G11830 // AT5G49660 // AT2G04030 // AT1G16120 // AT5G22330 // AT2G22840 // AT5G26570 // AT4G15570 // AT5G02500 // AT3G55550 // AT1G77030 // AT3G25560 // AT5G44700 // AT5G50340 // AT5G26860 // AT5G26667 // AT4G08…
GO:0005576	C	extracellular region	46	318	2954	28362	0.015	0.19	// AT5G05340 // AT5G15230 // AT5G63180 // AT4G01630 // AT4G19410 // AT1G67750 // AT5G18440 // AT2G43870 // AT1G02460 // AT4G39090 // AT4G08290 // AT2G47160 // AT2G33850 // AT5G51550 // AT1G23740 // AT5G09360 // AT5G43060 // AT5G67360 // AT1G61820 // AT1G76010 // AT5G06720 // AT1G20190 // AT5G56590 // AT4G17030 // AT5G02500 // AT1G11190 // AT4G13710 // AT2G22170 // AT3G63470 // AT4G33420 // AT5G25…
GO:0005886	C	plasma membrane	56	318	3735	28362	0.015	0.19	// AT2G28890 // AT1G22150 // AT3G17430 // AT3G57330 // AT3G61220 // AT3G17510 // AT1G60690 // AT2G31060 // AT3G15990 // AT4G08290 // AT2G47160 // AT2G32300 // AT5G53560 // AT4G28450 // AT1G80760 // AT3G50830 // AT3G53480 // AT5G60780 // AT5G12250 // AT2G37170 // AT1G25530 // AT5G49660 // AT4G23990 // AT2G39130 // AT4G00430 // AT3G16240 // AT5G56590 // AT3G54140 // AT2G46710 // AT5G10180 // AT5G02…
GO:0045488	P	pectin metabolic process	6	318	147	28362	0.0074	0.2	// AT5G63180 // AT2G26440 // AT4G13710 // AT1G67750 // AT3G53190 // AT2G21610
GO:0010393	P	galacturonan metabolic process	6	318	148	28362	0.0076	0.2	// AT5G63180 // AT2G26440 // AT4G13710 // AT1G67750 // AT3G53190 // AT2G21610
GO:0009415	P	response to water	10	318	355	28362	0.008	0.21	// AT4G39090 // AT2G37170 // AT1G56600 // AT5G65020 // AT1G48130 // AT2G04030 // AT4G00430 // AT5G50720 // AT2G20880 // AT5G03740
GO:0051213	F	dioxygenase activity	5	318	135	28362	0.02	0.21	// AT3G13610 // AT1G06620 // AT4G15093 // AT5G24530 // AT1G52820
GO:0044238	P	primary metabolic process	132	318	9890	28362	0.0085	0.22	// AT3G17510 // AT1G02460 // AT5G08610 // AT3G57660 // AT4G29090 // AT5G26860 // AT5G48930 // AT5G43060 // AT4G39090 // AT1G60620 // AT1G29940 // AT1G63780 // AT5G56590 // AT2G22840 // AT1G73840 // AT5G14340 // AT1G31050 // AT4G13710 // AT3G54470 // AT3G22450 // AT4G04670 // AT1G56110 // AT3G10040 // AT4G33920 // AT3G03630 // AT3G13790 // AT3G13940 // AT1G56600 // AT1G50300 // AT5G03740 // AT3G54…
GO:0005774	C	vacuolar membrane	15	318	720	28362	0.018	0.22	// AT1G78610 // AT3G20000 // AT3G50830 // AT3G57330 // AT1G51980 // AT5G02500 // AT1G78850 // AT3G55120 // AT1G12240 // AT2G04030 // AT2G39130 // AT1G10630 // AT3G16240 // AT5G17010 // AT5G53560
GO:0019001	F	guanyl nucleotide binding	8	318	301	28362	0.023	0.23	// AT3G21700 // AT1G50920 // AT1G80770 // AT2G31060 // AT5G12250 // AT2G45030 // AT1G10630 // AT5G58370
GO:0032561	F	guanyl ribonucleotide binding	8	318	301	28362	0.023	0.23	// AT3G21700 // AT1G50920 // AT1G80770 // AT2G31060 // AT5G12250 // AT2G45030 // AT1G10630 // AT5G58370
GO:0044877	F	macromolecular complex binding	7	318	244	28362	0.022	0.23	// AT3G24050 // AT3G60530 // AT5G49160 // AT4G26700 // AT5G25830 // AT1G18800 // AT3G51880
GO:0044437	C	vacuolar part	15	318	725	28362	0.019	0.23	// AT1G78610 // AT3G20000 // AT3G50830 // AT3G57330 // AT1G51980 // AT5G02500 // AT1G78850 // AT3G55120 // AT1G12240 // AT2G04030 // AT2G39130 // AT1G10630 // AT3G16240 // AT5G17010 // AT5G53560
GO:0016052	P	carbohydrate catabolic process	8	318	257	28362	0.0098	0.24	// AT5G26570 // AT5G63180 // AT2G26440 // AT4G13710 // AT1G67750 // AT2G32990 // AT3G53190 // AT2G21610
GO:0046700	P	heterocycle catabolic process	6	318	157	28362	0.0099	0.24	// AT1G11190 // AT2G17510 // AT1G05620 // AT5G35910 // AT5G14580 // AT1G51510
GO:0005737	C	cytoplasm	169	318	13406	28362	0.021	0.25	// AT1G06620 // AT2G46660 // AT3G61220 // AT3G17510 // AT1G60690 // AT5G08610 // AT5G48030 // AT5G24530 // AT5G50720 // AT1G61260 // AT4G29090 // AT1G23740 // AT5G26860 // AT5G48930 // AT2G18710 // AT5G43060 // AT4G39090 // AT1G78780 // AT1G29940 // AT1G76010 // AT5G22330 // AT2G20560 // AT3G54470 // AT3G22450 // AT4G04670 // AT3G51895 // AT5G44400 // AT5G06720 // AT3G03630 // AT1G51980 // AT2G45…
GO:0048869	P	cellular developmental process	20	318	1001	28362	0.01	0.26	// AT4G17030 // AT1G72440 // AT3G24050 // AT3G60530 // AT4G21060 // AT5G14340 // AT4G01630 // AT5G22330 // AT5G16490 // AT5G44700 // AT5G09810 // AT3G03450 // AT1G18800 // AT5G25830 // AT5G48030 // AT1G09240 // AT1G20190 // AT3G46290 // AT2G46410 // AT2G33860
GO:0044270	P	cellular nitrogen compound catabolic process	6	318	160	28362	0.011	0.26	// AT1G11190 // AT2G17510 // AT1G05620 // AT5G35910 // AT5G14580 // AT1G51510
GO:0005976	P	polysaccharide metabolic process	11	318	432	28362	0.011	0.26	// AT5G26570 // AT1G26810 // AT5G63180 // AT2G26440 // AT4G13710 // AT1G67750 // AT2G32990 // AT4G23990 // AT5G16510 // AT3G53190 // AT2G21610
GO:0048731	P	system development	33	318	1929	28362	0.011	0.27	// AT5G66870 // AT5G42900 // AT2G46660 // AT4G21060 // AT4G01630 // AT5G22330 // AT2G28890 // AT3G52590 // AT2G30140 // AT2G35720 // AT4G37740 // AT3G53480 // AT3G07060 // AT5G67360 // AT1G24340 // AT2G04030 // AT1G48130 // AT5G06720 // AT2G22840 // AT1G11190 // AT1G12240 // AT3G03450 // AT5G25460 // AT1G18800 // AT5G44700 // AT2G33860 // AT5G49160 // AT1G68050 // AT4G37300 // AT1G05620 // AT5G09…
GO:0044424	C	intracellular part	248	318	20693	28362	0.024	0.27	// AT1G72440 // AT1G06620 // AT1G09570 // AT3G60530 // AT2G46660 // AT2G16780 // AT3G61220 // AT3G17510 // AT5G18440 // AT1G60690 // AT5G08610 // AT1G63980 // AT5G42900 // AT2G17510 // AT5G48030 // AT3G57660 // AT5G50720 // AT1G61260 // AT4G29090 // AT1G23740 // AT1G50920 // AT5G48930 // AT2G18710 // AT5G43060 // AT5G67020 // AT4G39090 // AT1G78780 // AT1G60620 // AT5G17270 // AT1G29940 // AT1G76…
GO:0044421	C	extracellular region part	5	318	142	28362	0.024	0.27	// AT2G47160 // AT5G43060 // AT5G51550 // AT1G01900 // AT4G39090
GO:0016798	F	hydrolase activity, acting on glycosyl bonds	10	318	438	28362	0.029	0.28	// AT2G32990 // AT3G13790 // AT1G05620 // AT1G02460 // AT1G12240 // AT1G61820 // AT4G01970 // AT2G43870 // AT5G56590 // AT5G55180
GO:0005622	C	intracellular	248	318	20721	28362	0.026	0.28	// AT1G72440 // AT1G06620 // AT1G09570 // AT3G60530 // AT2G46660 // AT2G16780 // AT3G61220 // AT3G17510 // AT5G18440 // AT1G60690 // AT5G08610 // AT1G63980 // AT5G42900 // AT2G17510 // AT5G48030 // AT3G57660 // AT5G50720 // AT1G61260 // AT4G29090 // AT1G23740 // AT1G50920 // AT5G48930 // AT2G18710 // AT5G43060 // AT5G67020 // AT4G39090 // AT1G78780 // AT1G60620 // AT5G17270 // AT1G29940 // AT1G76…
GO:0009617	P	response to bacterium	11	318	441	28362	0.013	0.29	// AT5G02500 // AT1G12240 // AT3G57330 // AT2G26440 // AT3G55550 // AT4G39090 // AT1G20160 // AT5G24660 // AT2G46370 // AT5G24530 // AT1G64550
GO:0006810	P	transport	39	318	2391	28362	0.013	0.29	// AT3G49470 // AT1G78130 // AT3G20000 // AT3G17430 // AT3G57330 // AT5G49910 // AT3G15990 // AT4G08290 // AT2G47160 // AT1G80760 // AT2G18710 // AT5G60780 // AT5G49660 // AT2G04030 // AT1G25530 // AT4G00430 // AT3G16240 // AT1G01630 // AT3G54140 // AT5G24580 // AT1G33410 // AT5G02130 // AT5G16490 // AT4G32272 // AT2G19080 // AT2G37170 // AT3G51895 // AT5G17010 // AT1G26170 // AT1G78610 // AT2G15…
GO:0051234	P	establishment of localization	39	318	2406	28362	0.014	0.31	// AT3G49470 // AT1G78130 // AT3G20000 // AT3G17430 // AT3G57330 // AT5G49910 // AT3G15990 // AT4G08290 // AT2G47160 // AT1G80760 // AT2G18710 // AT5G60780 // AT5G49660 // AT2G04030 // AT1G25530 // AT4G00430 // AT3G16240 // AT1G01630 // AT3G54140 // AT5G24580 // AT1G33410 // AT5G02130 // AT5G16490 // AT4G32272 // AT2G19080 // AT2G37170 // AT3G51895 // AT5G17010 // AT1G26170 // AT1G78610 // AT2G15…
GO:0016835	F	carbon-oxygen lyase activity	5	318	155	28362	0.033	0.32	// AT3G53190 // AT4G13710 // AT1G67750 // AT3G03630 // AT5G63180
GO:0071554	P	cell wall organization or biogenesis	15	318	704	28362	0.015	0.33	// AT4G17030 // AT4G01630 // AT2G46710 // AT4G21060 // AT2G26440 // AT4G19410 // AT5G16510 // AT5G16490 // AT2G43870 // AT1G02460 // AT2G32990 // AT4G23990 // AT1G20190 // AT5G56590 // AT2G21610
GO:0044260	P	cellular macromolecule metabolic process	101	318	7410	28362	0.015	0.33	// AT3G17510 // AT5G08610 // AT3G57660 // AT4G29090 // AT5G26860 // AT5G43060 // AT4G39090 // AT5G26570 // AT1G60620 // AT1G29940 // AT1G63780 // AT2G22840 // AT1G73840 // AT5G14340 // AT1G31050 // AT3G22450 // AT4G04670 // AT1G56110 // AT3G10040 // AT4G33920 // AT3G13940 // AT1G50300 // AT5G03740 // AT5G23690 // AT5G25190 // AT3G10690 // AT4G28140 // AT4G20020 // AT5G14580 // AT5G64170 // AT3G55…
GO:0030154	P	cell differentiation	16	318	768	28362	0.015	0.33	// AT1G72440 // AT3G24050 // AT3G60530 // AT4G21060 // AT5G14340 // AT5G22330 // AT5G16490 // AT5G44700 // AT5G09810 // AT3G03450 // AT1G18800 // AT5G25830 // AT5G48030 // AT1G09240 // AT2G46410 // AT2G33860
GO:0006979	P	response to oxidative stress	11	318	453	28362	0.015	0.33	// AT5G05340 // AT3G13610 // AT2G15570 // AT2G39040 // AT5G66390 // AT1G56600 // AT3G53260 // AT2G46370 // AT4G01970 // AT4G33420 // AT5G06720
GO:0008757	F	S-adenosylmethionine-dependent methyltransferase activity	5	318	157	28362	0.035	0.33	// AT5G49160 // AT5G54160 // AT4G26600 // AT4G35160 // AT5G55250
GO:0022804	F	active transmembrane transporter activity	12	318	595	28362	0.039	0.36	// AT1G78130 // AT3G20000 // AT1G22150 // AT3G57330 // AT2G18710 // AT5G10180 // AT3G15990 // AT2G47160 // AT3G16240 // AT3G53480 // AT3G51895 // AT5G17010
GO:0016740	F	transferase activity	54	318	3791	28362	0.039	0.36	// AT2G38400 // AT4G01970 // AT4G21060 // AT5G58450 // AT3G17510 // AT1G67630 // AT1G17180 // AT5G23690 // AT2G30140 // AT3G57660 // AT5G26667 // AT2G36060 // AT5G49660 // AT3G16520 // AT4G29090 // AT5G14580 // AT5G48930 // AT1G09570 // AT2G36800 // AT4G35160 // AT5G42150 // AT1G60620 // AT1G05620 // AT1G29940 // AT5G13830 // AT5G64420 // AT4G23990 // AT4G26600 // AT3G55550 // AT5G37350 // AT5G26…
GO:0009664	P	plant-type cell wall organization	5	318	131	28362	0.018	0.38	// AT4G17030 // AT4G01630 // AT1G20190 // AT5G16490 // AT2G46710
GO:0007005	P	mitochondrion organization	5	318	131	28362	0.018	0.38	// AT5G14580 // AT3G20000 // AT5G26860 // AT4G27585 // AT2G19080
GO:0004553	F	hydrolase activity, hydrolyzing O-glycosyl compounds	9	318	405	28362	0.042	0.39	// AT2G32990 // AT3G13790 // AT2G43870 // AT1G02460 // AT1G12240 // AT1G61820 // AT4G01970 // AT5G56590 // AT5G55180
GO:0005634	C	nucleus	127	318	9924	28362	0.039	0.4	// AT1G72440 // AT1G09570 // AT3G60530 // AT3G17510 // AT5G18440 // AT1G63980 // AT5G42900 // AT3G57660 // AT1G50920 // AT5G67020 // AT4G39090 // AT1G60620 // AT1G29940 // AT5G61770 // AT5G25830 // AT2G40430 // AT1G63780 // AT5G22330 // AT2G22840 // AT1G73840 // AT5G14340 // AT5G24580 // AT3G57060 // AT1G56110 // AT3G10040 // AT4G37300 // AT3G13940 // AT5G49160 // AT3G05060 // AT4G27010 // AT1G50…
GO:0007623	P	circadian rhythm	5	318	134	28362	0.02	0.41	// AT5G25830 // AT1G68050 // AT4G26700 // AT3G24050 // AT5G42900
GO:0044237	P	cellular metabolic process	129	318	9879	28362	0.02	0.41	// AT2G16780 // AT3G17510 // AT5G08610 // AT3G57660 // AT4G29090 // AT5G26860 // AT5G48930 // AT5G43060 // AT4G39090 // AT5G26570 // AT1G60620 // AT1G29940 // AT1G63780 // AT2G22840 // AT1G73840 // AT5G14340 // AT1G31050 // AT3G54470 // AT3G22450 // AT4G04670 // AT1G56110 // AT3G10040 // AT4G33920 // AT3G03630 // AT3G13940 // AT1G50300 // AT5G03740 // AT3G54390 // AT5G05340 // AT3G53260 // AT1G17…
GO:0006807	P	nitrogen compound metabolic process	86	318	6241	28362	0.02	0.41	// AT5G08610 // AT3G57660 // AT4G29090 // AT1G60620 // AT1G29940 // AT1G63780 // AT2G22840 // AT1G73840 // AT5G14340 // AT1G31050 // AT3G54470 // AT3G22450 // AT4G04670 // AT1G56110 // AT3G10040 // AT3G03630 // AT3G13940 // AT1G50300 // AT5G03740 // AT3G53260 // AT1G17180 // AT5G23690 // AT5G25190 // AT3G10690 // AT4G28140 // AT4G20020 // AT5G14580 // AT5G60780 // AT4G35160 // AT3G16810 // AT5G64…
GO:0042742	P	defense response to bacterium	9	318	354	28362	0.021	0.41	// AT3G57330 // AT5G02500 // AT3G55550 // AT4G39090 // AT1G20160 // AT5G24660 // AT2G46370 // AT5G24530 // AT1G64550
GO:0006259	P	DNA metabolic process	12	318	539	28362	0.021	0.41	// AT4G31210 // AT1G11190 // AT2G01120 // AT5G49160 // AT1G67630 // AT5G35910 // AT5G64420 // AT1G18800 // AT3G10690 // AT2G36060 // AT5G50340 // AT4G29090
GO:0044265	P	cellular macromolecule catabolic process	12	318	541	28362	0.021	0.42	// AT1G11190 // AT1G16470 // AT5G26860 // AT1G68050 // AT5G43060 // AT4G39090 // AT3G63470 // AT2G17510 // AT1G15000 // AT5G35910 // AT5G14580 // AT1G51510
GO:0008233	F	peptidase activity	11	318	544	28362	0.047	0.42	// AT5G26860 // AT1G15000 // AT1G16470 // AT1G01900 // AT5G43060 // AT4G39090 // AT1G51980 // AT3G63470 // AT1G20160 // AT1G11910 // AT5G67360
GO:0016787	F	hydrolase activity	47	318	3279	28362	0.049	0.43	// AT2G17510 // AT4G01970 // AT4G19410 // AT5G22330 // AT2G43870 // AT1G02460 // AT5G08610 // AT5G12250 // AT4G39090 // AT2G28890 // AT3G10690 // AT2G13600 // AT5G55180 // AT1G31970 // AT5G14580 // AT5G26860 // AT3G03060 // AT3G53480 // AT5G43060 // AT5G67360 // AT2G29380 // AT2G31060 // AT3G57330 // AT1G61820 // AT5G56590 // AT2G21610 // AT4G15570 // AT1G11190 // AT1G16470 // AT3G63470 // AT1G12…
GO:0008168	F	methyltransferase activity	7	318	292	28362	0.05	0.43	// AT5G49160 // AT4G35160 // AT4G04670 // AT5G54160 // AT4G26600 // AT5G13830 // AT5G55250
GO:0048364	P	root development	11	318	482	28362	0.023	0.44	// AT4G01630 // AT4G37740 // AT4G21060 // AT3G53480 // AT1G12240 // AT5G09810 // AT5G25460 // AT1G18800 // AT5G44700 // AT2G46410 // AT2G22840
GO:0022622	P	root system development	11	318	484	28362	0.023	0.44	// AT4G01630 // AT4G37740 // AT4G21060 // AT3G53480 // AT1G12240 // AT5G09810 // AT5G25460 // AT1G18800 // AT5G44700 // AT2G46410 // AT2G22840
GO:0044451	C	nucleoplasm part	7	318	283	28362	0.044	0.44	// AT1G63780 // AT1G09570 // AT1G60620 // AT3G63400 // AT2G48110 // AT3G10690 // AT1G51510
GO:0010015	P	root morphogenesis	7	318	249	28362	0.025	0.47	// AT4G01630 // AT4G21060 // AT5G09810 // AT5G25460 // AT1G18800 // AT5G44700 // AT2G46410
GO:0034641	P	cellular nitrogen compound metabolic process	80	318	5805	28362	0.025	0.48	// AT5G66870 // AT1G31970 // AT5G16510 // AT3G52590 // AT5G22100 // AT5G53070 // AT1G67630 // AT5G08610 // AT5G24660 // AT3G63400 // AT5G23690 // AT5G25190 // AT4G29430 // AT3G57660 // AT2G16780 // AT2G36060 // AT3G10690 // AT5G26667 // AT4G29090 // AT4G20020 // AT5G14580 // AT5G64170 // AT3G49760 // AT4G28590 // AT5G27470 // AT1G09570 // AT4G35160 // AT2G13600 // AT2G31060 // AT1G60620 // AT1G05…
GO:0051179	P	localization	39	318	2517	28362	0.026	0.48	// AT3G49470 // AT1G78130 // AT3G20000 // AT3G17430 // AT3G57330 // AT5G49910 // AT3G15990 // AT4G08290 // AT2G47160 // AT1G80760 // AT2G18710 // AT5G60780 // AT5G49660 // AT2G04030 // AT1G25530 // AT4G00430 // AT3G16240 // AT1G01630 // AT3G54140 // AT5G24580 // AT1G33410 // AT5G02130 // AT5G16490 // AT4G32272 // AT2G19080 // AT2G37170 // AT3G51895 // AT5G17010 // AT1G26170 // AT1G78610 // AT2G15…
GO:0009408	P	response to heat	6	318	199	28362	0.027	0.5	// AT5G02500 // AT5G65020 // AT5G49910 // AT2G04030 // AT5G48030 // AT5G10010
GO:0030246	F	carbohydrate binding	7	318	303	28362	0.058	0.5	// AT5G26570 // AT1G26810 // AT4G21060 // AT5G15140 // AT1G78850 // AT3G55550 // AT1G16120
GO:0071669	P	plant-type cell wall organization or biogenesis	7	318	256	28362	0.028	0.51	// AT4G17030 // AT4G01630 // AT2G46710 // AT5G16510 // AT5G16490 // AT4G23990 // AT1G20190
GO:0016741	F	transferase activity, transferring one-carbon groups	7	318	306	28362	0.061	0.51	// AT5G49160 // AT4G35160 // AT4G04670 // AT5G54160 // AT4G26600 // AT5G13830 // AT5G55250
GO:1901362	P	organic cyclic compound biosynthetic process	47	318	3174	28362	0.031	0.54	// AT5G05340 // AT5G66870 // AT2G16780 // AT3G53260 // AT5G25190 // AT3G21420 // AT3G57660 // AT3G13610 // AT3G10690 // AT4G29090 // AT4G37740 // AT5G64170 // AT5G48930 // AT4G28590 // AT5G27470 // AT1G09570 // AT4G35160 // AT1G60620 // AT1G61820 // AT1G29940 // AT5G64420 // AT4G10100 // AT2G22840 // AT5G14340 // AT1G31050 // AT5G02500 // AT3G54470 // AT3G49760 // AT3G03450 // AT2G48110 // AT5G65…
GO:0044710	P	single-organism metabolic process	57	318	3970	28362	0.03	0.54	// AT5G05340 // AT1G06620 // AT2G46660 // AT4G21060 // AT5G16510 // AT3G61220 // AT1G60690 // AT3G53260 // AT1G17180 // AT3G21420 // AT5G24530 // AT3G13610 // AT5G26667 // AT5G53560 // AT1G23740 // AT5G09360 // AT2G15570 // AT5G48930 // AT5G27470 // AT5G60780 // AT1G05620 // AT1G24340 // AT2G36800 // AT1G61820 // AT4G23990 // AT2G45510 // AT1G11910 // AT2G29350 // AT5G06720 // AT2G22840 // AT3G11…
GO:2000026	P	regulation of multicellular organismal development	10	318	442	28362	0.03	0.54	// AT5G49160 // AT1G68050 // AT5G02500 // AT1G20160 // AT1G10560 // AT3G03450 // AT2G30140 // AT5G44700 // AT2G46410 // AT2G22840
GO:0016757	F	transferase activity, transferring glycosyl groups	12	318	654	28362	0.069	0.57	// AT1G26810 // AT4G21060 // AT2G36800 // AT1G78280 // AT1G56600 // AT3G54470 // AT1G05620 // AT4G23990 // AT4G01970 // AT2G30140 // AT3G16520 // AT3G43190
GO:0042545	P	cell wall modification	5	318	156	28362	0.034	0.6	// AT4G17030 // AT4G01630 // AT2G21610 // AT1G20190 // AT2G26440
GO:0098805	C	whole membrane	16	318	925	28362	0.061	0.6	// AT1G78610 // AT3G20000 // AT2G19080 // AT3G50830 // AT3G57330 // AT1G51980 // AT5G02500 // AT1G78850 // AT3G55120 // AT1G12240 // AT2G04030 // AT2G39130 // AT1G10630 // AT3G16240 // AT5G17010 // AT5G53560
GO:0048580	P	regulation of post-embryonic development	8	318	329	28362	0.035	0.61	// AT5G49160 // AT1G68050 // AT5G02500 // AT1G20160 // AT1G10560 // AT3G03450 // AT2G30140 // AT2G22840
GO:0032259	P	methylation	8	318	331	28362	0.036	0.62	// AT5G35910 // AT5G49160 // AT4G35160 // AT4G04670 // AT5G54160 // AT4G26600 // AT5G13830 // AT5G55250
GO:0042623	F	ATPase activity, coupled	8	318	389	28362	0.076	0.62	// AT5G26860 // AT3G57330 // AT3G53480 // AT1G31970 // AT5G08610 // AT3G10690 // AT5G22330 // AT5G50340
GO:0019438	P	aromatic compound biosynthetic process	45	318	3058	28362	0.037	0.63	// AT5G05340 // AT5G66870 // AT2G16780 // AT3G53260 // AT5G25190 // AT3G57660 // AT3G13610 // AT3G10690 // AT4G29090 // AT4G37740 // AT5G64170 // AT5G48930 // AT4G28590 // AT5G27470 // AT1G09570 // AT4G35160 // AT1G60620 // AT1G61820 // AT1G29940 // AT5G64420 // AT2G22840 // AT5G14340 // AT1G31050 // AT5G02500 // AT3G54470 // AT3G49760 // AT3G03450 // AT2G48110 // AT5G65670 // AT2G33860 // AT5G54…
GO:0009845	P	seed germination	5	318	161	28362	0.038	0.64	// AT3G03450 // AT1G10560 // AT5G02500 // AT5G09810 // AT5G67360
GO:0016887	F	ATPase activity	10	318	530	28362	0.08	0.64	// AT5G26860 // AT3G03060 // AT3G57330 // AT5G22330 // AT1G31970 // AT5G08610 // AT3G10690 // AT1G64550 // AT3G53480 // AT5G50340
GO:0003676	F	nucleic acid binding	61	318	4558	28362	0.079	0.64	// AT3G24050 // AT3G60530 // AT2G37170 // AT5G27120 // AT5G18440 // AT1G67630 // AT5G08610 // AT1G63980 // AT3G46210 // AT5G23690 // AT5G25190 // AT3G57660 // AT3G51880 // AT3G10690 // AT4G29090 // AT1G31970 // AT5G14580 // AT5G26860 // AT2G17510 // AT3G49760 // AT1G09570 // AT2G13600 // AT2G31060 // AT1G60620 // AT3G05060 // AT1G29940 // AT3G16810 // AT5G61770 // AT5G25830 // AT1G63780 // AT2G22…
GO:0071705	P	nitrogen compound transport	8	318	339	28362	0.041	0.68	// AT3G54140 // AT1G33410 // AT5G60780 // AT1G25530 // AT5G49660 // AT1G08230 // AT4G08290 // AT3G16240
GO:0046686	P	response to cadmium ion	8	318	343	28362	0.043	0.71	// AT3G11830 // AT5G27470 // AT5G02500 // AT2G45030 // AT3G54470 // AT5G49910 // AT2G30970 // AT1G64550
GO:0015291	F	secondary active transmembrane transporter activity	7	318	338	28362	0.091	0.71	// AT1G78130 // AT1G22150 // AT5G10180 // AT3G15990 // AT2G47160 // AT3G51895 // AT5G17010
GO:0005694	C	chromosome	7	318	323	28362	0.076	0.73	// AT4G31210 // AT2G01120 // AT3G57060 // AT1G67630 // AT3G10690 // AT3G51880 // AT5G10010
GO:0017111	F	nucleoside-triphosphatase activity	13	318	766	28362	0.095	0.74	// AT1G31970 // AT4G15570 // AT5G26860 // AT3G03060 // AT3G57330 // AT5G22330 // AT5G12250 // AT2G31060 // AT5G08610 // AT3G10690 // AT1G64550 // AT3G53480 // AT5G50340
GO:0051276	P	chromosome organization	10	318	482	28362	0.049	0.8	// AT4G25340 // AT5G49160 // AT3G57060 // AT2G16780 // AT4G31210 // AT5G35910 // AT1G18800 // AT3G10690 // AT3G51880 // AT5G03740
GO:0009451	P	RNA modification	7	318	294	28362	0.052	0.84	// AT4G20020 // AT2G13600 // AT4G04670 // AT1G61870 // AT5G13830 // AT4G26600 // AT1G56110
GO:0003006	P	developmental process involved in reproduction	24	318	1496	28362	0.053	0.84	// AT5G66870 // AT5G42900 // AT2G46660 // AT5G22330 // AT3G52590 // AT5G48030 // AT2G35720 // AT3G07060 // AT5G67360 // AT1G24340 // AT2G04030 // AT5G06720 // AT4G15570 // AT1G11190 // AT5G16490 // AT3G03450 // AT2G33860 // AT5G49160 // AT1G68050 // AT4G08850 // AT4G37300 // AT1G48130 // AT1G09240 // AT2G30140
GO:0090351	P	seedling development	5	318	177	28362	0.053	0.84	// AT3G03450 // AT1G10560 // AT5G02500 // AT5G09810 // AT5G67360
GO:0051239	P	regulation of multicellular organismal process	10	318	490	28362	0.053	0.85	// AT5G49160 // AT1G68050 // AT5G02500 // AT1G20160 // AT1G10560 // AT3G03450 // AT2G30140 // AT5G44700 // AT2G46410 // AT2G22840
GO:0050793	P	regulation of developmental process	12	318	627	28362	0.054	0.85	// AT2G15570 // AT5G49160 // AT1G68050 // AT5G02500 // AT1G20160 // AT1G10560 // AT3G03450 // AT2G30140 // AT5G44700 // AT3G46290 // AT2G46410 // AT2G22840
GO:0009266	P	response to temperature stimulus	11	318	559	28362	0.054	0.85	// AT5G42900 // AT1G23740 // AT5G02500 // AT5G12250 // AT1G56600 // AT5G65020 // AT5G49910 // AT2G04030 // AT5G48030 // AT5G50720 // AT5G10010
GO:0004518	F	nuclease activity	7	318	356	28362	0.11	0.85	// AT1G11190 // AT2G17510 // AT3G46210 // AT5G35910 // AT1G61870 // AT5G14580 // AT2G13600
GO:0098588	C	bounding membrane of organelle	19	318	1213	28362	0.093	0.87	// AT1G78610 // AT1G26810 // AT3G20000 // AT2G19080 // AT4G21060 // AT3G50830 // AT3G57330 // AT1G51980 // AT5G02500 // AT1G78850 // AT3G55120 // AT1G12240 // AT4G23990 // AT2G04030 // AT2G39130 // AT1G10630 // AT3G16240 // AT5G17010 // AT5G53560
GO:0016462	F	pyrophosphatase activity	13	318	809	28362	0.13	0.97	// AT1G31970 // AT4G15570 // AT5G26860 // AT3G03060 // AT3G57330 // AT5G22330 // AT5G12250 // AT2G31060 // AT5G08610 // AT3G10690 // AT1G64550 // AT3G53480 // AT5G50340
GO:0016818	F	hydrolase activity, acting on acid anhydrides, in phosphorus-containing anhydrides	13	318	817	28362	0.14	0.97	// AT1G31970 // AT4G15570 // AT5G26860 // AT3G03060 // AT3G57330 // AT5G22330 // AT5G12250 // AT2G31060 // AT5G08610 // AT3G10690 // AT1G64550 // AT3G53480 // AT5G50340
GO:0005507	F	copper ion binding	5	318	238	28362	0.13	0.97	// AT2G30970 // AT1G10630 // AT2G32300 // AT5G09360 // AT5G24580
GO:0004497	F	monooxygenase activity	6	318	305	28362	0.13	0.97	// AT2G46660 // AT4G36220 // AT1G24340 // AT2G45510 // AT3G14640 // AT2G45550
GO:0042802	F	identical protein binding	5	318	236	28362	0.13	0.97	// AT2G38400 // AT1G49880 // AT1G09570 // AT2G04030 // AT5G55250
GO:0016817	F	hydrolase activity, acting on acid anhydrides	13	318	826	28362	0.14	0.98	// AT1G31970 // AT4G15570 // AT5G26860 // AT3G03060 // AT3G57330 // AT5G22330 // AT5G12250 // AT2G31060 // AT5G08610 // AT3G10690 // AT1G64550 // AT3G53480 // AT5G50340
GO:0043565	F	sequence-specific DNA binding	13	318	825	28362	0.14	0.98	// AT3G24050 // AT3G60530 // AT5G14340 // AT2G01120 // AT3G49760 // AT3G54390 // AT3G03450 // AT2G46410 // AT5G25830 // AT5G65670 // AT2G20880 // AT5G03740 // AT2G22840
GO:0003677	F	DNA binding	33	318	2417	28362	0.14	0.98	// AT3G24050 // AT3G60530 // AT5G27120 // AT1G67630 // AT5G25190 // AT3G57660 // AT3G51880 // AT3G10690 // AT5G26860 // AT3G49760 // AT1G60620 // AT3G05060 // AT1G29940 // AT5G64420 // AT2G22840 // AT3G11710 // AT5G14340 // AT5G25830 // AT3G03450 // AT1G18800 // AT5G65670 // AT5G50340 // AT2G33860 // AT2G01120 // AT5G49160 // AT1G68050 // AT3G13940 // AT4G31210 // AT4G28140 // AT3G54390 // AT2G46…
GO:0048037	F	cofactor binding	8	318	451	28362	0.14	0.98	// AT5G44400 // AT2G38400 // AT4G33070 // AT3G03630 // AT5G54960 // AT1G24340 // AT2G30970 // AT1G49880
GO:0044765	P	single-organism transport	17	318	1004	28362	0.064	0.99	// AT3G20000 // AT2G04030 // AT3G17430 // AT5G10180 // AT2G18710 // AT5G16490 // AT5G02130 // AT2G37170 // AT4G08290 // AT5G65020 // AT4G32272 // AT3G15990 // AT4G00430 // AT1G09240 // AT3G16240 // AT3G53480 // AT3G51895
GO:0080090	P	regulation of primary metabolic process	31	318	2889	28362	0.63	1	// AT5G66870 // AT5G24660 // AT5G25190 // AT4G28140 // AT3G10690 // AT4G37740 // AT5G64170 // AT5G48930 // AT4G28590 // AT1G09570 // AT3G16810 // AT1G51510 // AT2G22840 // AT5G35910 // AT5G14340 // AT1G31050 // AT5G02500 // AT3G03450 // AT2G48110 // AT5G65670 // AT2G33860 // AT3G10040 // AT1G68050 // AT2G16780 // AT3G49760 // AT3G54390 // AT5G03740 // AT1G50300 // AT3G52910 // AT2G20880 // AT2G46…
GO:0019222	P	regulation of metabolic process	36	318	3181	28362	0.5	1	// AT5G05340 // AT5G66870 // AT5G24660 // AT5G25190 // AT3G10690 // AT4G28140 // AT4G37740 // AT5G64170 // AT5G48930 // AT4G28590 // AT1G09570 // AT3G54390 // AT1G73840 // AT1G51510 // AT2G22840 // AT3G16810 // AT5G14340 // AT1G31050 // AT5G02500 // AT3G03450 // AT5G35910 // AT2G48110 // AT5G65670 // AT2G33860 // AT3G10040 // AT5G49160 // AT1G68050 // AT3G03630 // AT2G16780 // AT3G49760 // AT2G46…
GO:0051603	P	proteolysis involved in cellular protein catabolic process	7	318	435	28362	0.22	1	// AT1G16470 // AT5G26860 // AT1G68050 // AT5G43060 // AT4G39090 // AT3G63470 // AT1G15000
GO:0048468	P	cell development	5	318	306	28362	0.26	1	// AT5G48030 // AT5G16490 // AT5G09810 // AT4G21060 // AT1G09240
GO:0009409	P	response to cold	7	318	384	28362	0.15	1	// AT5G42900 // AT1G23740 // AT5G02500 // AT5G12250 // AT1G56600 // AT5G65020 // AT5G50720
GO:0008104	P	protein localization	9	318	715	28362	0.41	1	// AT3G49470 // AT1G26170 // AT3G54140 // AT3G20000 // AT2G19080 // AT2G18710 // AT5G49910 // AT2G04030 // AT5G02130
GO:0007165	P	signal transduction	21	318	1965	28362	0.62	1	// AT5G15230 // AT3G21700 // AT2G46710 // AT3G46290 // AT2G13600 // AT1G09570 // AT3G17510 // AT1G78280 // AT4G10100 // AT1G10630 // AT1G12240 // AT4G28140 // AT2G46370 // AT3G25560 // AT5G25190 // AT1G16120 // AT3G03450 // AT5G65670 // AT5G44700 // AT2G20880 // AT2G33860
GO:0023052	P	signaling	21	318	1997	28362	0.65	1	// AT5G15230 // AT3G21700 // AT2G46710 // AT3G46290 // AT2G13600 // AT1G09570 // AT3G17510 // AT1G78280 // AT4G10100 // AT1G10630 // AT1G12240 // AT4G28140 // AT2G46370 // AT3G25560 // AT5G25190 // AT1G16120 // AT3G03450 // AT5G65670 // AT5G44700 // AT2G20880 // AT2G33860
GO:0043603	P	cellular amide metabolic process	13	318	1575	28362	0.9	1	// AT3G11710 // AT4G29430 // AT5G27470 // AT1G09570 // AT5G53070 // AT4G35160 // AT2G31060 // AT1G34360 // AT3G03600 // AT3G16810 // AT3G52590 // AT5G54160 // AT3G22450
GO:0044712	P	single-organism catabolic process	5	318	585	28362	0.79	1	// AT3G53260 // AT1G05620 // AT2G26230 // AT1G17180 // AT5G09360
GO:0044711	P	single-organism biosynthetic process	21	318	1735	28362	0.39	1	// AT5G05340 // AT3G13610 // AT4G36220 // AT2G46660 // AT5G26667 // AT5G48930 // AT5G16510 // AT3G03630 // AT3G53260 // AT3G43190 // AT5G66390 // AT1G56600 // AT3G54470 // AT1G61820 // AT4G23990 // AT4G04670 // AT3G21420 // AT1G09240 // AT5G54160 // AT1G26810 // AT2G45550
GO:0010605	P	negative regulation of macromolecule metabolic process	5	318	480	28362	0.63	1	// AT5G35910 // AT3G10040 // AT1G09570 // AT1G73840 // AT5G03740
GO:0000003	P	reproduction	26	318	1721	28362	0.079	1	// AT5G66870 // AT1G78130 // AT2G46660 // AT5G22330 // AT5G42900 // AT3G52590 // AT5G48030 // AT2G35720 // AT3G07060 // AT5G67360 // AT1G24340 // AT2G04030 // AT5G06720 // AT4G15570 // AT1G11190 // AT5G16490 // AT3G03450 // AT2G33860 // AT4G17030 // AT5G49160 // AT1G68050 // AT4G08850 // AT4G37300 // AT1G48130 // AT1G09240 // AT2G30140
GO:0043207	P	response to external biotic stimulus	15	318	1212	28362	0.39	1	// AT3G55550 // AT2G26440 // AT3G57330 // AT5G22330 // AT5G02500 // AT5G24660 // AT4G39090 // AT1G20160 // AT1G12240 // AT2G46370 // AT5G24530 // AT5G06720 // AT1G64550 // AT2G29350 // AT2G22840
GO:0070647	P	protein modification by small protein conjugation or removal	6	318	610	28362	0.68	1	// AT2G14820 // AT1G32740 // AT1G68050 // AT1G10560 // AT3G52590 // AT2G36060
GO:0009611	P	response to wounding	5	318	217	28362	0.1	1	// AT3G53260 // AT2G46370 // AT5G09810 // AT4G10265 // AT3G13790
GO:0055085	P	transmembrane transport	12	318	667	28362	0.077	1	// AT1G78130 // AT3G20000 // AT2G04030 // AT3G57330 // AT3G53480 // AT5G10180 // AT5G60780 // AT3G15990 // AT4G00430 // AT2G37170 // AT3G51895 // AT5G17010
GO:0048513	P	animal organ development	5	318	422	28362	0.51	1	// AT5G66870 // AT4G01630 // AT1G05620 // AT1G11190 // AT1G18800
GO:0009314	P	response to radiation	12	318	772	28362	0.16	1	// AT2G14820 // AT2G35720 // AT3G60530 // AT4G36220 // AT1G68050 // AT1G09570 // AT3G03630 // AT3G55120 // AT2G46370 // AT5G09810 // AT2G04030 // AT5G25830
GO:0048518	P	positive regulation of biological process	10	318	881	28362	0.53	1	// AT5G05340 // AT5G48930 // AT1G68050 // AT2G15570 // AT5G24660 // AT2G46370 // AT5G35910 // AT2G40430 // AT1G51510 // AT2G46410
GO:0048519	P	negative regulation of biological process	12	318	848	28362	0.25	1	// AT3G10040 // AT4G37740 // AT5G35910 // AT3G57330 // AT1G09570 // AT5G02500 // AT1G20160 // AT5G49160 // AT2G46370 // AT3G03450 // AT1G73840 // AT5G03740
GO:0033036	P	macromolecule localization	11	318	996	28362	0.56	1	// AT3G49470 // AT1G26170 // AT3G54140 // AT3G20000 // AT2G19080 // AT1G33410 // AT2G18710 // AT5G65020 // AT5G49910 // AT2G04030 // AT5G02130
GO:0019725	P	cellular homeostasis	5	318	314	28362	0.28	1	// AT5G42150 // AT5G15230 // AT2G15570 // AT1G48130 // AT2G47160
GO:0043604	P	amide biosynthetic process	13	318	1536	28362	0.88	1	// AT3G11710 // AT4G29430 // AT5G27470 // AT1G09570 // AT5G53070 // AT4G35160 // AT2G31060 // AT1G34360 // AT3G03600 // AT3G16810 // AT3G52590 // AT5G54160 // AT3G22450
GO:0060255	P	regulation of macromolecule metabolic process	32	318	2998	28362	0.64	1	// AT5G66870 // AT5G24660 // AT5G25190 // AT4G28140 // AT3G10690 // AT4G37740 // AT5G64170 // AT3G49760 // AT4G28590 // AT1G09570 // AT1G73840 // AT1G51510 // AT2G22840 // AT3G16810 // AT5G14340 // AT1G31050 // AT5G02500 // AT3G03450 // AT5G35910 // AT2G48110 // AT5G65670 // AT2G33860 // AT3G10040 // AT5G49160 // AT1G68050 // AT2G16780 // AT3G54390 // AT5G03740 // AT1G50300 // AT3G52910 // AT2G20…
GO:0048583	P	regulation of response to stimulus	8	318	565	28362	0.3	1	// AT3G10040 // AT1G32740 // AT5G22330 // AT1G20160 // AT5G24660 // AT2G46370 // AT3G03450 // AT2G20880
GO:0034645	P	cellular macromolecule biosynthetic process	51	318	4455	28362	0.46	1	// AT5G66870 // AT4G21060 // AT5G16510 // AT3G52590 // AT5G53070 // AT1G67630 // AT2G31060 // AT5G24660 // AT5G25190 // AT3G57660 // AT2G16780 // AT3G10690 // AT4G29090 // AT4G37740 // AT5G64170 // AT3G49760 // AT4G28590 // AT5G27470 // AT1G09570 // AT1G60620 // AT1G29940 // AT3G03600 // AT3G16810 // AT5G64420 // AT4G23990 // AT2G22840 // AT3G11710 // AT4G29430 // AT5G14340 // AT1G31050 // AT5G02…
GO:0030163	P	protein catabolic process	8	318	467	28362	0.16	1	// AT1G16470 // AT5G26860 // AT1G68050 // AT5G43060 // AT4G39090 // AT3G63470 // AT1G11910 // AT1G15000
GO:0010038	P	response to metal ion	9	318	481	28362	0.097	1	// AT1G16470 // AT3G11830 // AT5G27470 // AT5G02500 // AT2G45030 // AT3G54470 // AT5G49910 // AT2G30970 // AT1G64550
GO:2001141	P	regulation of RNA biosynthetic process	27	318	2445	28362	0.56	1	// AT5G66870 // AT5G24660 // AT5G25190 // AT4G28140 // AT3G10690 // AT4G37740 // AT5G14340 // AT3G49760 // AT4G28590 // AT1G09570 // AT2G22840 // AT5G64170 // AT1G31050 // AT5G02500 // AT3G03450 // AT2G48110 // AT5G65670 // AT2G33860 // AT3G10040 // AT1G68050 // AT2G16780 // AT3G54390 // AT5G03740 // AT1G50300 // AT3G52910 // AT2G20880 // AT2G46410
GO:0043436	P	oxoacid metabolic process	8	318	973	28362	0.85	1	// AT3G11710 // AT5G27470 // AT3G03630 // AT5G60780 // AT3G53260 // AT2G46370 // AT1G09240 // AT2G22840
GO:0009607	P	response to biotic stimulus	15	318	1253	28362	0.44	1	// AT3G55550 // AT2G26440 // AT3G57330 // AT5G22330 // AT5G02500 // AT5G24660 // AT4G39090 // AT1G20160 // AT1G12240 // AT2G46370 // AT5G24530 // AT5G06720 // AT1G64550 // AT2G29350 // AT2G22840
GO:0051707	P	response to other organism	15	318	1210	28362	0.38	1	// AT3G55550 // AT2G26440 // AT3G57330 // AT5G22330 // AT5G02500 // AT5G24660 // AT4G39090 // AT1G20160 // AT1G12240 // AT2G46370 // AT5G24530 // AT5G06720 // AT1G64550 // AT2G29350 // AT2G22840
GO:0010033	P	response to organic substance	27	318	2023	28362	0.2	1	// AT5G15230 // AT3G17510 // AT5G25190 // AT4G28140 // AT5G50720 // AT2G13600 // AT1G56600 // AT3G53480 // AT3G46290 // AT3G55120 // AT5G24530 // AT1G73840 // AT1G11910 // AT4G10100 // AT1G33410 // AT1G12240 // AT3G03450 // AT5G65670 // AT2G37170 // AT2G33860 // AT1G51980 // AT1G20160 // AT2G46370 // AT5G09810 // AT5G03740 // AT2G20880 // AT2G46410
GO:0044700	P	single organism signaling	21	318	1995	28362	0.65	1	// AT5G15230 // AT3G21700 // AT2G46710 // AT3G46290 // AT2G13600 // AT1G09570 // AT3G17510 // AT1G78280 // AT4G10100 // AT1G10630 // AT1G12240 // AT4G28140 // AT2G46370 // AT3G25560 // AT5G25190 // AT1G16120 // AT3G03450 // AT5G65670 // AT5G44700 // AT2G20880 // AT2G33860
GO:0044703	P	multi-organism reproductive process	7	318	368	28362	0.13	1	// AT4G17030 // AT1G78130 // AT4G08850 // AT5G16490 // AT4G15570 // AT1G09240 // AT5G48030
GO:0044702	P	single organism reproductive process	22	318	1544	28362	0.15	1	// AT5G66870 // AT1G78130 // AT2G46660 // AT5G22330 // AT3G52590 // AT5G48030 // AT3G07060 // AT5G67360 // AT1G24340 // AT2G04030 // AT5G06720 // AT4G15570 // AT1G11190 // AT5G16490 // AT3G03450 // AT2G33860 // AT5G49160 // AT1G68050 // AT4G37300 // AT1G48130 // AT1G09240 // AT2G30140
GO:1901564	P	organonitrogen compound metabolic process	22	318	2569	28362	0.93	1	// AT5G53070 // AT2G31060 // AT3G53260 // AT3G52590 // AT5G27470 // AT1G09570 // AT4G35160 // AT3G03600 // AT3G16810 // AT4G10100 // AT3G11710 // AT4G29430 // AT1G34360 // AT3G22450 // AT4G04670 // AT5G54160 // AT2G26230 // AT3G03630 // AT3G54470 // AT5G26667 // AT1G05620 // AT1G09240
GO:0009605	P	response to external stimulus	23	318	1582	28362	0.13	1	// AT3G57330 // AT5G22330 // AT5G24660 // AT5G24530 // AT1G80760 // AT1G09570 // AT4G39090 // AT5G49660 // AT2G29350 // AT5G06720 // AT2G22840 // AT4G15570 // AT5G02500 // AT1G12240 // AT3G54470 // AT2G14820 // AT2G26440 // AT4G08850 // AT3G55550 // AT1G20160 // AT2G46370 // AT1G68740 // AT1G64550
GO:1901566	P	organonitrogen compound biosynthetic process	19	318	2076	28362	0.85	1	// AT3G11710 // AT3G16810 // AT5G27470 // AT1G09570 // AT3G03630 // AT1G34360 // AT4G35160 // AT5G53070 // AT2G31060 // AT3G54470 // AT3G03600 // AT4G04670 // AT3G52590 // AT1G09240 // AT5G54160 // AT5G26667 // AT3G22450 // AT4G10100 // AT4G29430
GO:0044706	P	multi-multicellular organism process	5	318	268	28362	0.19	1	// AT5G48030 // AT4G08850 // AT4G15570 // AT5G16490 // AT1G09240
GO:0019538	P	protein metabolic process	46	318	4289	28362	0.65	1	// AT3G11710 // AT1G09570 // AT4G21060 // AT5G58450 // AT3G17510 // AT5G53070 // AT2G31060 // AT5G67360 // AT2G28890 // AT3G52590 // AT2G36060 // AT1G16470 // AT5G26860 // AT5G27470 // AT5G43060 // AT4G39090 // AT5G49660 // AT3G03600 // AT3G16810 // AT1G16120 // AT3G55550 // AT4G10100 // AT3G46290 // AT5G26570 // AT4G29430 // AT1G32740 // AT3G63470 // AT1G10560 // AT3G25560 // AT3G22450 // AT1G10…
GO:0048878	P	chemical homeostasis	5	318	352	28362	0.36	1	// AT5G48930 // AT2G47160 // AT4G08290 // AT3G57330 // AT5G55250
GO:0016567	P	protein ubiquitination	6	318	526	28362	0.54	1	// AT2G14820 // AT1G32740 // AT1G68050 // AT1G10560 // AT3G52590 // AT2G36060
GO:0007154	P	cell communication	27	318	2223	28362	0.36	1	// AT5G15230 // AT3G17510 // AT5G24660 // AT5G25190 // AT4G28140 // AT2G13600 // AT1G80760 // AT1G09570 // AT1G16120 // AT4G10100 // AT4G15570 // AT3G21700 // AT2G46710 // AT1G78280 // AT1G10630 // AT1G12240 // AT3G54470 // AT3G25560 // AT5G65670 // AT5G44700 // AT2G33860 // AT3G46290 // AT2G15570 // AT2G46370 // AT1G68740 // AT3G03450 // AT2G20880
GO:0033554	P	cellular response to stress	9	318	858	28362	0.63	1	// AT3G10040 // AT5G24660 // AT2G15570 // AT3G54470 // AT1G68740 // AT1G18800 // AT3G13610 // AT2G36060 // AT5G50340
GO:0044281	P	small molecule metabolic process	15	318	1597	28362	0.79	1	// AT3G11710 // AT2G15570 // AT5G27470 // AT5G15140 // AT3G03630 // AT5G60780 // AT1G05620 // AT1G56600 // AT3G54470 // AT2G46370 // AT3G53260 // AT1G09240 // AT5G26667 // AT2G26230 // AT2G22840
GO:0009892	P	negative regulation of metabolic process	5	318	521	28362	0.7	1	// AT5G35910 // AT3G10040 // AT1G09570 // AT1G73840 // AT5G03740
GO:0009893	P	positive regulation of metabolic process	5	318	535	28362	0.72	1	// AT5G48930 // AT5G05340 // AT5G24660 // AT1G51510 // AT5G35910
GO:0031667	P	response to nutrient levels	5	318	190	28362	0.067	1	// AT3G54470 // AT5G49660 // AT1G68740 // AT5G24660 // AT1G80760
GO:0010629	P	negative regulation of gene expression	5	318	415	28362	0.5	1	// AT5G35910 // AT3G10040 // AT1G09570 // AT1G73840 // AT5G03740
GO:0048316	P	seed development	10	318	661	28362	0.21	1	// AT2G46660 // AT5G49160 // AT4G37300 // AT3G07060 // AT5G67360 // AT1G24340 // AT1G48130 // AT2G04030 // AT3G52590 // AT3G03450
GO:0035556	P	intracellular signal transduction	6	318	660	28362	0.75	1	// AT3G21700 // AT3G17510 // AT2G20880 // AT5G25190 // AT1G10630 // AT4G28140
GO:0016051	P	carbohydrate biosynthetic process	5	318	342	28362	0.34	1	// AT1G56600 // AT1G26810 // AT4G23990 // AT3G43190 // AT5G16510
GO:0050789	P	regulation of biological process	62	318	5306	28362	0.38	1	// AT5G05340 // AT5G15230 // AT5G42900 // AT2G46660 // AT5G66870 // AT3G57330 // AT5G22330 // AT3G17510 // AT5G24660 // AT3G46290 // AT5G25190 // AT2G30140 // AT3G10690 // AT4G28140 // AT2G46710 // AT4G37740 // AT1G32740 // AT2G15570 // AT5G48930 // AT4G28590 // AT1G09570 // AT2G13600 // AT5G42150 // AT2G46370 // AT1G73840 // AT1G16120 // AT2G40430 // AT1G51510 // AT4G10100 // AT2G22840 // AT3G21…
GO:0097659	P	nucleic acid-templated transcription	32	318	2561	28362	0.29	1	// AT5G66870 // AT5G24660 // AT3G10690 // AT5G25190 // AT4G28140 // AT2G16780 // AT3G57660 // AT4G37740 // AT5G14340 // AT3G49760 // AT4G28590 // AT1G09570 // AT1G60620 // AT1G29940 // AT5G64420 // AT2G22840 // AT5G64170 // AT1G31050 // AT5G02500 // AT3G03450 // AT2G48110 // AT5G65670 // AT2G33860 // AT3G10040 // AT1G68050 // AT3G13940 // AT3G54390 // AT5G03740 // AT1G50300 // AT3G52910 // AT2G20…
GO:1901576	P	organic substance biosynthetic process	71	318	5913	28362	0.28	1	// AT5G05340 // AT5G66870 // AT4G21060 // AT2G16780 // AT5G16510 // AT3G52590 // AT5G53070 // AT1G67630 // AT2G31060 // AT3G53260 // AT3G10690 // AT5G25190 // AT3G21420 // AT3G57660 // AT3G13610 // AT5G24530 // AT5G26667 // AT4G29090 // AT4G31210 // AT4G37740 // AT5G64170 // AT5G48930 // AT4G28590 // AT5G27470 // AT1G09570 // AT4G35160 // AT3G55120 // AT1G60620 // AT1G61820 // AT1G29940 // AT3G03…
GO:0016049	P	cell growth	7	318	428	28362	0.21	1	// AT4G17030 // AT4G01630 // AT5G16490 // AT5G09810 // AT1G09240 // AT1G20190 // AT3G46290
GO:0000902	P	cell morphogenesis	6	318	402	28362	0.3	1	// AT4G17030 // AT4G01630 // AT5G16490 // AT1G09240 // AT1G20190 // AT3G46290
GO:0006886	P	intracellular protein transport	5	318	350	28362	0.36	1	// AT1G26170 // AT3G20000 // AT5G49910 // AT2G04030 // AT2G19080
GO:0009719	P	response to endogenous stimulus	23	318	1732	28362	0.23	1	// AT5G15230 // AT3G17510 // AT5G25190 // AT4G28140 // AT5G50720 // AT3G53480 // AT3G46290 // AT3G55120 // AT1G11910 // AT4G10100 // AT1G33410 // AT1G12240 // AT3G03450 // AT5G65670 // AT2G37170 // AT2G33860 // AT1G51980 // AT1G56600 // AT2G46370 // AT5G09810 // AT5G03740 // AT2G20880 // AT2G46410
GO:0065003	P	macromolecular complex assembly	7	318	424	28362	0.2	1	// AT4G25340 // AT4G27585 // AT5G16490 // AT5G18440 // AT3G15460 // AT5G61770 // AT1G18800
GO:0070887	P	cellular response to chemical stimulus	17	318	1176	28362	0.18	1	// AT5G15230 // AT3G10040 // AT1G80760 // AT1G12240 // AT2G13600 // AT3G53480 // AT3G46290 // AT4G10100 // AT2G15570 // AT4G28140 // AT2G46370 // AT3G03450 // AT5G25190 // AT5G65670 // AT3G13610 // AT2G20880 // AT2G33860
GO:0065007	P	biological regulation	71	318	6062	28362	0.36	1	// AT5G05340 // AT5G15230 // AT5G42900 // AT2G46660 // AT5G66870 // AT3G57330 // AT5G22330 // AT3G17510 // AT5G24660 // AT3G46290 // AT5G25190 // AT4G08290 // AT2G47160 // AT3G10690 // AT5G54160 // AT2G46710 // AT4G37740 // AT1G32740 // AT2G15570 // AT5G48930 // AT4G28590 // AT3G53480 // AT1G09570 // AT4G35160 // AT2G13600 // AT5G42150 // AT2G36800 // AT2G46370 // AT3G16810 // AT1G16120 // AT2G40…
GO:0048589	P	developmental growth	7	318	458	28362	0.26	1	// AT4G17030 // AT4G01630 // AT5G16490 // AT5G09810 // AT1G09240 // AT1G20190 // AT3G46290
GO:0018130	P	heterocycle biosynthetic process	41	318	2957	28362	0.093	1	// AT5G66870 // AT2G16780 // AT5G24660 // AT5G25190 // AT3G21420 // AT3G57660 // AT3G13610 // AT3G10690 // AT4G29090 // AT4G37740 // AT5G14340 // AT3G49760 // AT4G28590 // AT5G27470 // AT1G09570 // AT4G35160 // AT1G60620 // AT1G29940 // AT5G64420 // AT4G10100 // AT2G22840 // AT5G64170 // AT1G31050 // AT5G02500 // AT3G54470 // AT3G03450 // AT2G48110 // AT5G65670 // AT2G33860 // AT5G54160 // AT3G10…
GO:0009755	P	hormone-mediated signaling pathway	11	318	821	28362	0.32	1	// AT5G15230 // AT3G46290 // AT4G10100 // AT1G12240 // AT4G28140 // AT2G46370 // AT3G03450 // AT5G25190 // AT5G65670 // AT2G20880 // AT2G33860
GO:0034613	P	cellular protein localization	5	318	410	28362	0.49	1	// AT1G26170 // AT3G20000 // AT5G49910 // AT2G04030 // AT2G19080
GO:0009889	P	regulation of biosynthetic process	30	318	2752	28362	0.59	1	// AT5G05340 // AT5G66870 // AT5G24660 // AT5G25190 // AT4G28140 // AT3G10690 // AT4G37740 // AT5G64170 // AT5G48930 // AT4G28590 // AT1G09570 // AT3G16810 // AT2G22840 // AT5G14340 // AT1G31050 // AT5G02500 // AT3G03450 // AT2G48110 // AT5G65670 // AT2G33860 // AT3G10040 // AT1G68050 // AT2G16780 // AT3G49760 // AT3G54390 // AT5G03740 // AT1G50300 // AT3G52910 // AT2G20880 // AT2G46410
GO:0051716	P	cellular response to stimulus	32	318	2856	28362	0.53	1	// AT5G15230 // AT3G17510 // AT5G24660 // AT5G25190 // AT4G28140 // AT2G36060 // AT2G13600 // AT1G80760 // AT3G53480 // AT1G09570 // AT1G16120 // AT4G10100 // AT3G21700 // AT2G46710 // AT1G78280 // AT1G10630 // AT1G12240 // AT3G54470 // AT3G25560 // AT1G18800 // AT5G65670 // AT5G44700 // AT5G50340 // AT2G33860 // AT3G10040 // AT3G46290 // AT2G15570 // AT2G46370 // AT1G68740 // AT3G03450 // AT3G13…
GO:0099402	P	plant organ development	16	318	961	28362	0.079	1	// AT4G01630 // AT5G44700 // AT1G11190 // AT4G21060 // AT5G66870 // AT3G53480 // AT1G12240 // AT1G05620 // AT5G09810 // AT2G28890 // AT5G25460 // AT1G18800 // AT3G52910 // AT4G37740 // AT2G46410 // AT2G22840
GO:0050794	P	regulation of cellular process	52	318	4857	28362	0.66	1	// AT5G05340 // AT5G15230 // AT5G66870 // AT3G57330 // AT3G17510 // AT5G24660 // AT3G46290 // AT5G25190 // AT3G10690 // AT4G28140 // AT4G37740 // AT5G64170 // AT3G49760 // AT4G28590 // AT1G09570 // AT2G13600 // AT5G42150 // AT2G46370 // AT3G16810 // AT1G16120 // AT2G40430 // AT1G51510 // AT4G10100 // AT2G22840 // AT3G21700 // AT2G46710 // AT5G14340 // AT1G31050 // AT5G02500 // AT5G16490 // AT1G78…
GO:0006952	P	defense response	19	318	1566	28362	0.4	1	// AT3G55550 // AT5G02500 // AT1G53350 // AT1G32740 // AT3G57330 // AT5G22330 // AT3G61220 // AT5G24660 // AT4G39090 // AT5G56590 // AT1G20160 // AT3G53260 // AT2G46370 // AT3G25560 // AT3G03450 // AT5G24530 // AT5G06720 // AT1G64550 // AT2G29350
GO:0043412	P	macromolecule modification	36	318	2532	28362	0.086	1	// AT4G21060 // AT5G58450 // AT3G17510 // AT3G63400 // AT2G28890 // AT3G52590 // AT2G36060 // AT2G13600 // AT4G20020 // AT1G09570 // AT1G56110 // AT5G49660 // AT1G16120 // AT4G26600 // AT4G10100 // AT5G26570 // AT1G32740 // AT1G10560 // AT3G25560 // AT4G04670 // AT1G10630 // AT5G44700 // AT2G29380 // AT2G14820 // AT1G26810 // AT4G33920 // AT1G68050 // AT4G08850 // AT3G55550 // AT2G16780 // AT5G49…
GO:0036211	P	protein modification process	26	318	2126	28362	0.35	1	// AT4G21060 // AT5G58450 // AT3G17510 // AT3G63400 // AT2G28890 // AT3G52590 // AT2G36060 // AT1G09570 // AT5G49660 // AT1G16120 // AT4G10100 // AT5G26570 // AT1G32740 // AT1G10560 // AT3G25560 // AT1G10630 // AT5G44700 // AT2G29380 // AT2G14820 // AT1G26810 // AT4G33920 // AT1G68050 // AT4G08850 // AT3G55550 // AT5G35910 // AT3G46290
GO:0044723	P	single-organism carbohydrate metabolic process	8	318	613	28362	0.38	1	// AT1G26810 // AT4G21060 // AT5G15140 // AT5G16510 // AT3G43190 // AT1G56600 // AT4G23990 // AT1G12240
GO:0031347	P	regulation of defense response	5	318	233	28362	0.13	1	// AT1G20160 // AT5G22330 // AT2G46370 // AT5G24660 // AT1G32740
GO:0044271	P	cellular nitrogen compound biosynthetic process	48	318	4436	28362	0.63	1	// AT5G66870 // AT3G52590 // AT5G53070 // AT2G31060 // AT5G24660 // AT5G25190 // AT3G57660 // AT2G16780 // AT3G10690 // AT4G29090 // AT4G37740 // AT5G64170 // AT3G49760 // AT4G28590 // AT5G27470 // AT1G09570 // AT4G35160 // AT1G60620 // AT1G29940 // AT3G03600 // AT3G16810 // AT5G64420 // AT2G22840 // AT3G11710 // AT4G29430 // AT5G14340 // AT1G31050 // AT5G02500 // AT3G54470 // AT3G03450 // AT3G22…
GO:0046907	P	intracellular transport	6	318	473	28362	0.44	1	// AT1G26170 // AT3G20000 // AT2G19080 // AT1G33410 // AT5G49910 // AT2G04030
GO:0034220	P	ion transmembrane transport	6	318	255	28362	0.072	1	// AT3G57330 // AT5G10180 // AT3G15990 // AT4G00430 // AT2G37170 // AT3G51895
GO:0080134	P	regulation of response to stress	7	318	316	28362	0.07	1	// AT3G10040 // AT1G32740 // AT5G22330 // AT1G20160 // AT5G24660 // AT2G46370 // AT2G20880
GO:0070727	P	cellular macromolecule localization	5	318	441	28362	0.55	1	// AT1G26170 // AT3G20000 // AT5G49910 // AT2G04030 // AT2G19080
GO:0009058	P	biosynthetic process	75	318	6255	28362	0.28	1	// AT5G05340 // AT5G66870 // AT2G46660 // AT4G21060 // AT2G16780 // AT5G16510 // AT3G52590 // AT5G53070 // AT1G67630 // AT2G31060 // AT3G53260 // AT3G10690 // AT5G25190 // AT3G21420 // AT5G24530 // AT3G13610 // AT3G57660 // AT5G26667 // AT4G29090 // AT4G31210 // AT4G37740 // AT5G64170 // AT5G48930 // AT4G28590 // AT5G27470 // AT1G09570 // AT4G35160 // AT3G55120 // AT1G60620 // AT1G61820 // AT1G29…
GO:0048367	P	shoot system development	14	318	896	28362	0.14	1	// AT5G66870 // AT5G06720 // AT1G11190 // AT5G49160 // AT1G68050 // AT5G22330 // AT2G33860 // AT1G05620 // AT3G03450 // AT2G28890 // AT2G30140 // AT3G52910 // AT4G37740 // AT2G22840
GO:0006355	P	regulation of transcription, DNA-templated	27	318	2443	28362	0.56	1	// AT5G66870 // AT5G24660 // AT5G25190 // AT4G28140 // AT3G10690 // AT4G37740 // AT5G14340 // AT3G49760 // AT4G28590 // AT1G09570 // AT2G22840 // AT5G64170 // AT1G31050 // AT5G02500 // AT3G03450 // AT2G48110 // AT5G65670 // AT2G33860 // AT3G10040 // AT1G68050 // AT2G16780 // AT3G54390 // AT5G03740 // AT1G50300 // AT3G52910 // AT2G20880 // AT2G46410
GO:0006351	P	transcription, DNA-templated	32	318	2559	28362	0.29	1	// AT5G66870 // AT5G24660 // AT3G10690 // AT5G25190 // AT4G28140 // AT2G16780 // AT3G57660 // AT4G37740 // AT5G14340 // AT3G49760 // AT4G28590 // AT1G09570 // AT1G60620 // AT1G29940 // AT5G64420 // AT2G22840 // AT5G64170 // AT1G31050 // AT5G02500 // AT3G03450 // AT2G48110 // AT5G65670 // AT2G33860 // AT3G10040 // AT1G68050 // AT3G13940 // AT3G54390 // AT5G03740 // AT1G50300 // AT3G52910 // AT2G20…
GO:0006518	P	peptide metabolic process	11	318	1540	28362	0.96	1	// AT3G11710 // AT4G29430 // AT5G27470 // AT1G09570 // AT5G53070 // AT2G31060 // AT1G34360 // AT3G03600 // AT3G16810 // AT3G52590 // AT3G22450
GO:0097305	P	response to alcohol	7	318	583	28362	0.48	1	// AT1G56600 // AT3G17510 // AT1G12240 // AT3G03450 // AT5G50720 // AT2G37170 // AT5G03740
GO:0051171	P	regulation of nitrogen compound metabolic process	29	318	2739	28362	0.65	1	// AT5G66870 // AT5G24660 // AT5G25190 // AT4G28140 // AT3G10690 // AT4G37740 // AT5G64170 // AT3G49760 // AT4G28590 // AT1G09570 // AT3G16810 // AT1G51510 // AT2G22840 // AT5G14340 // AT1G31050 // AT5G02500 // AT3G03450 // AT2G48110 // AT5G65670 // AT2G33860 // AT3G10040 // AT1G68050 // AT2G16780 // AT3G54390 // AT5G03740 // AT1G50300 // AT3G52910 // AT2G20880 // AT2G46410
GO:0090567	P	reproductive shoot system development	9	318	533	28362	0.15	1	// AT5G66870 // AT1G11190 // AT5G49160 // AT1G68050 // AT5G22330 // AT3G03450 // AT2G30140 // AT5G06720 // AT2G33860
GO:0009790	P	embryo development	7	318	571	28362	0.46	1	// AT5G49160 // AT4G37300 // AT3G07060 // AT1G24340 // AT2G04030 // AT3G52590 // AT5G44700
GO:0009793	P	embryo development ending in seed dormancy	6	318	478	28362	0.45	1	// AT5G49160 // AT4G37300 // AT3G07060 // AT1G24340 // AT2G04030 // AT3G52590
GO:0022607	P	cellular component assembly	8	318	586	28362	0.34	1	// AT4G25340 // AT4G27585 // AT5G16490 // AT5G18440 // AT3G15460 // AT4G26700 // AT5G61770 // AT1G18800
GO:0009653	P	anatomical structure morphogenesis	14	318	919	28362	0.16	1	// AT4G17030 // AT4G01630 // AT5G44700 // AT4G21060 // AT5G66870 // AT1G18800 // AT5G16490 // AT5G09810 // AT5G25460 // AT5G48030 // AT1G09240 // AT1G20190 // AT3G46290 // AT2G46410
GO:0014070	P	response to organic cyclic compound	6	318	405	28362	0.31	1	// AT3G53480 // AT3G46290 // AT3G03450 // AT5G24530 // AT5G65670 // AT2G46410
GO:0048229	P	gametophyte development	8	318	422	28362	0.11	1	// AT1G72440 // AT4G15570 // AT3G11964 // AT5G64510 // AT1G29940 // AT1G09240 // AT5G48030 // AT5G44700
GO:0010817	P	regulation of hormone levels	6	318	251	28362	0.068	1	// AT5G02130 // AT4G35160 // AT2G36800 // AT5G54160 // AT3G53480 // AT2G33860
GO:0032446	P	protein modification by small protein conjugation	6	318	550	28362	0.58	1	// AT2G14820 // AT1G32740 // AT1G68050 // AT1G10560 // AT3G52590 // AT2G36060
GO:0016071	P	mRNA metabolic process	5	318	409	28362	0.49	1	// AT1G51510 // AT5G14580 // AT2G13600 // AT1G73840 // AT3G11964
GO:0061458	P	reproductive system development	19	318	1265	28362	0.12	1	// AT5G66870 // AT2G35720 // AT5G42900 // AT1G11190 // AT2G46660 // AT3G03450 // AT5G49160 // AT1G68050 // AT5G22330 // AT4G37300 // AT3G07060 // AT5G67360 // AT1G24340 // AT1G48130 // AT2G04030 // AT3G52590 // AT2G30140 // AT5G06720 // AT2G33860
GO:0048827	P	phyllome development	7	318	508	28362	0.35	1	// AT5G66870 // AT1G11190 // AT1G05620 // AT2G28890 // AT4G37740 // AT3G52910 // AT2G22840
GO:0006508	P	proteolysis	12	318	907	28362	0.32	1	// AT5G26860 // AT1G15000 // AT1G16470 // AT1G68050 // AT1G01900 // AT5G43060 // AT4G39090 // AT1G51980 // AT3G63470 // AT1G20160 // AT1G11910 // AT5G67360
GO:0060560	P	developmental growth involved in morphogenesis	7	318	334	28362	0.087	1	// AT4G17030 // AT4G01630 // AT5G16490 // AT5G09810 // AT1G09240 // AT1G20190 // AT3G46290
GO:0071310	P	cellular response to organic substance	13	318	1023	28362	0.36	1	// AT5G15230 // AT2G13600 // AT3G53480 // AT3G46290 // AT4G10100 // AT1G12240 // AT4G28140 // AT2G46370 // AT3G03450 // AT5G25190 // AT5G65670 // AT2G20880 // AT2G33860
GO:0071495	P	cellular response to endogenous stimulus	12	318	890	28362	0.3	1	// AT5G15230 // AT3G53480 // AT3G46290 // AT4G10100 // AT1G12240 // AT4G28140 // AT2G46370 // AT3G03450 // AT5G25190 // AT5G65670 // AT2G20880 // AT2G33860
GO:0048608	P	reproductive structure development	19	318	1265	28362	0.12	1	// AT5G66870 // AT2G35720 // AT5G42900 // AT1G11190 // AT2G46660 // AT3G03450 // AT5G49160 // AT1G68050 // AT5G22330 // AT4G37300 // AT3G07060 // AT5G67360 // AT1G24340 // AT1G48130 // AT2G04030 // AT3G52590 // AT2G30140 // AT5G06720 // AT2G33860
GO:0045184	P	establishment of protein localization	8	318	661	28362	0.46	1	// AT3G49470 // AT1G26170 // AT3G54140 // AT3G20000 // AT2G19080 // AT2G18710 // AT5G49910 // AT2G04030
GO:1903506	P	regulation of nucleic acid-templated transcription	27	318	2445	28362	0.56	1	// AT5G66870 // AT5G24660 // AT5G25190 // AT4G28140 // AT3G10690 // AT4G37740 // AT5G14340 // AT3G49760 // AT4G28590 // AT1G09570 // AT2G22840 // AT5G64170 // AT1G31050 // AT5G02500 // AT3G03450 // AT2G48110 // AT5G65670 // AT2G33860 // AT3G10040 // AT1G68050 // AT2G16780 // AT3G54390 // AT5G03740 // AT1G50300 // AT3G52910 // AT2G20880 // AT2G46410
GO:0032870	P	cellular response to hormone stimulus	12	318	879	28362	0.29	1	// AT5G15230 // AT3G53480 // AT3G46290 // AT4G10100 // AT1G12240 // AT4G28140 // AT2G46370 // AT3G03450 // AT5G25190 // AT5G65670 // AT2G20880 // AT2G33860
GO:0001101	P	response to acid chemical	18	318	1181	28362	0.12	1	// AT5G15230 // AT1G12240 // AT3G53480 // AT3G17510 // AT4G39090 // AT2G37170 // AT1G56600 // AT2G46370 // AT1G48130 // AT2G46410 // AT2G04030 // AT5G65020 // AT4G00430 // AT3G03450 // AT5G24530 // AT5G50720 // AT2G20880 // AT5G03740
GO:0044257	P	cellular protein catabolic process	7	318	444	28362	0.24	1	// AT1G16470 // AT5G26860 // AT1G68050 // AT5G43060 // AT4G39090 // AT3G63470 // AT1G15000
GO:0010154	P	fruit development	10	318	702	28362	0.27	1	// AT2G46660 // AT5G49160 // AT4G37300 // AT3G07060 // AT5G67360 // AT1G24340 // AT1G48130 // AT2G04030 // AT3G52590 // AT3G03450
GO:0071365	P	cellular response to auxin stimulus	5	318	206	28362	0.087	1	// AT5G65670 // AT2G46370 // AT3G53480 // AT2G33860 // AT4G10100
GO:0065008	P	regulation of biological quality	16	318	1255	28362	0.34	1	// AT5G15230 // AT5G48930 // AT3G53480 // AT5G16490 // AT1G48130 // AT4G35160 // AT5G42150 // AT2G15570 // AT2G36800 // AT3G57330 // AT4G08290 // AT2G47160 // AT5G54160 // AT2G33860 // AT5G02130 // AT5G55250
GO:0006082	P	organic acid metabolic process	9	318	1099	28362	0.87	1	// AT3G11710 // AT5G27470 // AT3G03630 // AT5G60780 // AT3G53260 // AT2G46370 // AT1G09240 // AT2G26230 // AT2G22840
GO:0009725	P	response to hormone	23	318	1631	28362	0.16	1	// AT5G15230 // AT3G17510 // AT5G25190 // AT4G28140 // AT5G50720 // AT3G53480 // AT3G46290 // AT3G55120 // AT1G11910 // AT4G10100 // AT1G33410 // AT1G12240 // AT3G03450 // AT5G65670 // AT2G37170 // AT2G33860 // AT1G51980 // AT1G56600 // AT2G46370 // AT5G09810 // AT5G03740 // AT2G20880 // AT2G46410
GO:1901135	P	carbohydrate derivative metabolic process	7	318	645	28362	0.59	1	// AT1G26810 // AT4G21060 // AT5G16510 // AT1G05620 // AT3G54470 // AT1G61820 // AT4G04670
GO:0051252	P	regulation of RNA metabolic process	28	318	2474	28362	0.51	1	// AT5G66870 // AT5G24660 // AT5G25190 // AT4G28140 // AT3G10690 // AT4G37740 // AT5G14340 // AT3G49760 // AT4G28590 // AT1G09570 // AT1G51510 // AT2G22840 // AT5G64170 // AT1G31050 // AT5G02500 // AT3G03450 // AT2G48110 // AT5G65670 // AT2G33860 // AT3G10040 // AT1G68050 // AT2G16780 // AT3G54390 // AT5G03740 // AT1G50300 // AT3G52910 // AT2G20880 // AT2G46410
GO:0016310	P	phosphorylation	9	318	1254	28362	0.94	1	// AT5G26570 // AT4G08850 // AT3G17510 // AT3G55550 // AT5G49660 // AT3G25560 // AT1G16120 // AT5G44700 // AT3G46290
GO:0090558	P	plant epidermis development	5	318	245	28362	0.15	1	// AT1G20160 // AT5G44700 // AT5G09810 // AT4G21060 // AT2G46410
GO:0009991	P	response to extracellular stimulus	5	318	225	28362	0.11	1	// AT3G54470 // AT5G49660 // AT1G68740 // AT5G24660 // AT1G80760
GO:0032774	P	RNA biosynthetic process	33	318	2566	28362	0.23	1	// AT5G66870 // AT5G24660 // AT3G10690 // AT5G25190 // AT4G28140 // AT2G16780 // AT3G57660 // AT4G37740 // AT5G14340 // AT3G49760 // AT4G28590 // AT5G27470 // AT1G09570 // AT1G60620 // AT1G29940 // AT5G64420 // AT2G22840 // AT5G64170 // AT1G31050 // AT5G02500 // AT3G03450 // AT2G48110 // AT5G65670 // AT2G33860 // AT3G10040 // AT1G68050 // AT3G13940 // AT3G54390 // AT5G03740 // AT1G50300 // AT3G52…
GO:0043933	P	macromolecular complex subunit organization	12	318	745	28362	0.14	1	// AT4G25340 // AT4G27585 // AT5G49160 // AT5G16490 // AT5G18440 // AT3G15460 // AT2G16780 // AT5G35910 // AT5G61770 // AT1G18800 // AT3G51880 // AT5G03740
GO:0031326	P	regulation of cellular biosynthetic process	29	318	2734	28362	0.65	1	// AT5G05340 // AT5G66870 // AT5G24660 // AT5G25190 // AT4G28140 // AT3G10690 // AT4G37740 // AT5G64170 // AT3G49760 // AT4G28590 // AT1G09570 // AT3G16810 // AT2G22840 // AT5G14340 // AT1G31050 // AT5G02500 // AT3G03450 // AT2G48110 // AT5G65670 // AT2G33860 // AT3G10040 // AT1G68050 // AT2G16780 // AT3G54390 // AT5G03740 // AT1G50300 // AT3G52910 // AT2G20880 // AT2G46410
GO:0034622	P	cellular macromolecular complex assembly	7	318	365	28362	0.12	1	// AT4G25340 // AT4G27585 // AT5G16490 // AT5G18440 // AT3G15460 // AT5G61770 // AT1G18800
GO:0031323	P	regulation of cellular metabolic process	33	318	2980	28362	0.56	1	// AT5G05340 // AT5G66870 // AT5G24660 // AT5G25190 // AT4G28140 // AT3G10690 // AT4G37740 // AT5G64170 // AT3G49760 // AT4G28590 // AT1G09570 // AT3G54390 // AT3G16810 // AT1G51510 // AT2G22840 // AT5G35910 // AT5G14340 // AT1G31050 // AT5G02500 // AT3G03450 // AT2G48110 // AT5G65670 // AT2G33860 // AT3G10040 // AT1G68050 // AT3G03630 // AT2G16780 // AT2G46370 // AT5G03740 // AT1G50300 // AT3G52…
GO:0019752	P	carboxylic acid metabolic process	6	318	864	28362	0.92	1	// AT3G11710 // AT5G27470 // AT3G03630 // AT3G53260 // AT2G46370 // AT1G09240
GO:0071229	P	cellular response to acid chemical	5	318	485	28362	0.64	1	// AT5G15230 // AT3G53480 // AT2G46370 // AT3G03450 // AT1G12240
GO:0042592	P	homeostatic process	9	318	542	28362	0.16	1	// AT5G15230 // AT5G48930 // AT3G57330 // AT5G42150 // AT2G15570 // AT1G48130 // AT4G08290 // AT2G47160 // AT5G55250
GO:0015031	P	protein transport	8	318	653	28362	0.45	1	// AT3G49470 // AT1G26170 // AT3G54140 // AT3G20000 // AT2G19080 // AT2G18710 // AT5G49910 // AT2G04030
GO:0043043	P	peptide biosynthetic process	11	318	1514	28362	0.95	1	// AT3G11710 // AT4G29430 // AT5G27470 // AT1G09570 // AT5G53070 // AT2G31060 // AT1G34360 // AT3G03600 // AT3G16810 // AT3G52590 // AT3G22450
GO:0051301	P	cell division	6	318	358	28362	0.22	1	// AT5G49160 // AT3G57060 // AT4G23990 // AT5G09810 // AT2G40430 // AT5G44700
GO:0009733	P	response to auxin	8	318	407	28362	0.092	1	// AT1G33410 // AT3G53480 // AT3G55120 // AT2G46370 // AT5G09810 // AT5G65670 // AT4G10100 // AT2G33860
GO:0009826	P	unidimensional cell growth	6	318	296	28362	0.12	1	// AT4G17030 // AT4G01630 // AT5G16490 // AT1G09240 // AT1G20190 // AT3G46290
GO:0009888	P	tissue development	10	318	577	28362	0.12	1	// AT5G05340 // AT4G21060 // AT2G15570 // AT5G22330 // AT1G20160 // AT5G09810 // AT5G44700 // AT5G02130 // AT2G46410 // AT2G33860
GO:0009737	P	response to abscisic acid	7	318	578	28362	0.47	1	// AT1G56600 // AT3G17510 // AT1G12240 // AT3G03450 // AT5G50720 // AT2G37170 // AT5G03740
GO:0040007	P	growth	8	318	678	28362	0.49	1	// AT4G17030 // AT4G01630 // AT2G46660 // AT5G16490 // AT5G09810 // AT1G09240 // AT1G20190 // AT3G46290
GO:0048366	P	leaf development	7	318	356	28362	0.11	1	// AT5G66870 // AT1G11190 // AT1G05620 // AT2G28890 // AT4G37740 // AT3G52910 // AT2G22840
GO:0006325	P	chromatin organization	7	318	322	28362	0.075	1	// AT4G25340 // AT5G49160 // AT2G16780 // AT5G35910 // AT1G18800 // AT3G51880 // AT5G03740
GO:0033993	P	response to lipid	9	318	772	28362	0.5	1	// AT5G15230 // AT1G56600 // AT3G17510 // AT3G46290 // AT1G12240 // AT3G03450 // AT5G50720 // AT2G37170 // AT5G03740
GO:2000112	P	regulation of cellular macromolecule biosynthetic process	28	318	2657	28362	0.66	1	// AT5G66870 // AT5G24660 // AT5G25190 // AT4G28140 // AT3G10690 // AT4G37740 // AT5G64170 // AT3G49760 // AT4G28590 // AT1G09570 // AT3G16810 // AT2G22840 // AT5G14340 // AT1G31050 // AT5G02500 // AT3G03450 // AT2G48110 // AT5G65670 // AT2G33860 // AT3G10040 // AT1G68050 // AT2G16780 // AT3G54390 // AT5G03740 // AT1G50300 // AT3G52910 // AT2G20880 // AT2G46410
GO:0032989	P	cellular component morphogenesis	6	318	436	28362	0.37	1	// AT4G17030 // AT4G01630 // AT5G16490 // AT1G09240 // AT1G20190 // AT3G46290
GO:0010467	P	gene expression	60	318	4747	28362	0.17	1	// AT5G66870 // AT3G52590 // AT5G53070 // AT2G31060 // AT5G24660 // AT3G63400 // AT5G23690 // AT5G25190 // AT3G10690 // AT2G16780 // AT3G57660 // AT4G29430 // AT5G14580 // AT5G64170 // AT3G49760 // AT4G28590 // AT5G27470 // AT1G09570 // AT1G31970 // AT1G60620 // AT5G22100 // AT1G29940 // AT3G03600 // AT3G16810 // AT5G64420 // AT4G26600 // AT1G63780 // AT2G22840 // AT3G11710 // AT1G73840 // AT5G14…
GO:0010556	P	regulation of macromolecule biosynthetic process	28	318	2666	28362	0.67	1	// AT5G66870 // AT5G24660 // AT5G25190 // AT4G28140 // AT3G10690 // AT4G37740 // AT5G64170 // AT3G49760 // AT4G28590 // AT1G09570 // AT3G16810 // AT2G22840 // AT5G14340 // AT1G31050 // AT5G02500 // AT3G03450 // AT2G48110 // AT5G65670 // AT2G33860 // AT3G10040 // AT1G68050 // AT2G16780 // AT3G54390 // AT5G03740 // AT1G50300 // AT3G52910 // AT2G20880 // AT2G46410
GO:0071702	P	organic substance transport	16	318	1234	28362	0.31	1	// AT3G49470 // AT1G26170 // AT3G54140 // AT3G20000 // AT2G19080 // AT3G17430 // AT1G33410 // AT2G18710 // AT1G25530 // AT5G65020 // AT4G32272 // AT2G04030 // AT1G08230 // AT4G08290 // AT3G16240 // AT5G49910
GO:0009856	P	pollination	5	318	268	28362	0.19	1	// AT5G48030 // AT4G08850 // AT4G15570 // AT5G16490 // AT1G09240
GO:0051704	P	multi-organism process	24	318	1631	28362	0.11	1	// AT1G78130 // AT3G57330 // AT5G22330 // AT5G24660 // AT5G48030 // AT5G24530 // AT4G39090 // AT2G29350 // AT5G06720 // AT2G22840 // AT4G15570 // AT5G02500 // AT5G16490 // AT1G12240 // AT3G55550 // AT3G25560 // AT4G17030 // AT2G26440 // AT5G49160 // AT4G08850 // AT1G20160 // AT2G46370 // AT1G09240 // AT1G64550
GO:0009908	P	flower development	9	318	520	28362	0.14	1	// AT5G66870 // AT1G11190 // AT5G49160 // AT1G68050 // AT5G22330 // AT3G03450 // AT2G30140 // AT5G06720 // AT2G33860
GO:0010468	P	regulation of gene expression	32	318	2814	28362	0.49	1	// AT5G66870 // AT5G24660 // AT5G25190 // AT4G28140 // AT3G10690 // AT4G37740 // AT5G64170 // AT3G49760 // AT4G28590 // AT1G09570 // AT1G73840 // AT1G51510 // AT2G22840 // AT3G16810 // AT5G14340 // AT1G31050 // AT5G02500 // AT3G03450 // AT5G35910 // AT2G48110 // AT5G65670 // AT2G33860 // AT3G10040 // AT5G49160 // AT1G68050 // AT2G16780 // AT3G54390 // AT5G03740 // AT1G50300 // AT3G52910 // AT2G20…
GO:0006468	P	protein phosphorylation	9	318	936	28362	0.72	1	// AT5G26570 // AT4G08850 // AT3G17510 // AT3G55550 // AT5G49660 // AT3G25560 // AT1G16120 // AT5G44700 // AT3G46290
GO:0044267	P	cellular protein metabolic process	41	318	3841	28362	0.66	1	// AT3G11710 // AT1G09570 // AT4G21060 // AT5G58450 // AT3G17510 // AT5G53070 // AT2G31060 // AT3G63400 // AT2G28890 // AT3G52590 // AT2G36060 // AT1G16470 // AT5G26860 // AT5G27470 // AT5G43060 // AT4G39090 // AT5G49660 // AT3G03600 // AT3G16810 // AT1G16120 // AT3G55550 // AT4G10100 // AT5G26570 // AT4G29430 // AT1G32740 // AT3G63470 // AT1G34360 // AT3G25560 // AT3G22450 // AT1G10630 // AT5G44…
GO:0019219	P	regulation of nucleobase-containing compound metabolic process	28	318	2529	28362	0.56	1	// AT5G66870 // AT5G24660 // AT5G25190 // AT4G28140 // AT3G10690 // AT4G37740 // AT5G14340 // AT3G49760 // AT4G28590 // AT1G09570 // AT1G51510 // AT2G22840 // AT5G64170 // AT1G31050 // AT5G02500 // AT3G03450 // AT2G48110 // AT5G65670 // AT2G33860 // AT3G10040 // AT1G68050 // AT2G16780 // AT3G54390 // AT5G03740 // AT1G50300 // AT3G52910 // AT2G20880 // AT2G46410
GO:0044249	P	cellular biosynthetic process	68	318	5870	28362	0.4	1	// AT5G05340 // AT5G66870 // AT4G21060 // AT2G16780 // AT5G16510 // AT3G52590 // AT5G53070 // AT1G67630 // AT2G31060 // AT3G53260 // AT5G25190 // AT3G21420 // AT3G57660 // AT3G13610 // AT3G10690 // AT5G26667 // AT4G29090 // AT4G31210 // AT4G37740 // AT5G64170 // AT5G48930 // AT4G28590 // AT5G27470 // AT1G09570 // AT4G35160 // AT1G60620 // AT1G61820 // AT1G29940 // AT3G03600 // AT3G16810 // AT5G64…
GO:0044264	P	cellular polysaccharide metabolic process	5	318	273	28362	0.2	1	// AT5G26570 // AT2G32990 // AT1G26810 // AT4G23990 // AT5G16510
GO:0006464	P	cellular protein modification process	26	318	2126	28362	0.35	1	// AT4G21060 // AT5G58450 // AT3G17510 // AT3G63400 // AT2G28890 // AT3G52590 // AT2G36060 // AT1G09570 // AT5G49660 // AT1G16120 // AT4G10100 // AT5G26570 // AT1G32740 // AT1G10560 // AT3G25560 // AT1G10630 // AT5G44700 // AT2G29380 // AT2G14820 // AT1G26810 // AT4G33920 // AT1G68050 // AT4G08850 // AT3G55550 // AT5G35910 // AT3G46290
GO:0022414	P	reproductive process	26	318	1715	28362	0.076	1	// AT5G66870 // AT1G78130 // AT2G46660 // AT5G22330 // AT5G42900 // AT3G52590 // AT5G48030 // AT2G35720 // AT3G07060 // AT5G67360 // AT1G24340 // AT2G04030 // AT5G06720 // AT4G15570 // AT1G11190 // AT5G16490 // AT3G03450 // AT2G33860 // AT4G17030 // AT5G49160 // AT1G68050 // AT4G08850 // AT4G37300 // AT1G48130 // AT1G09240 // AT2G30140
GO:0009059	P	macromolecule biosynthetic process	51	318	4511	28362	0.5	1	// AT5G66870 // AT4G21060 // AT5G16510 // AT3G52590 // AT5G53070 // AT1G67630 // AT2G31060 // AT5G24660 // AT5G25190 // AT3G57660 // AT2G16780 // AT3G10690 // AT4G29090 // AT4G37740 // AT5G64170 // AT3G49760 // AT4G28590 // AT5G27470 // AT1G09570 // AT1G60620 // AT1G29940 // AT3G03600 // AT3G16810 // AT5G64420 // AT4G23990 // AT2G22840 // AT3G11710 // AT4G29430 // AT5G14340 // AT1G31050 // AT5G02…
GO:0044763	P	single-organism cellular process	81	318	6591	28362	0.19	1	// AT5G05340 // AT5G15230 // AT3G24050 // AT3G60530 // AT4G21060 // AT1G72440 // AT4G01630 // AT5G16510 // AT5G22330 // AT3G17510 // AT1G16120 // AT3G21420 // AT3G53260 // AT1G17180 // AT3G46290 // AT5G25190 // AT2G47160 // AT5G48030 // AT4G28140 // AT5G54160 // AT1G80760 // AT5G09360 // AT3G03450 // AT5G48930 // AT2G18710 // AT1G09570 // AT5G60780 // AT5G12250 // AT1G05620 // AT5G42150 // AT3G57…
GO:0051649	P	establishment of localization in cell	7	318	488	28362	0.31	1	// AT1G26170 // AT3G20000 // AT2G19080 // AT1G33410 // AT5G16490 // AT5G49910 // AT2G04030
GO:0044262	P	cellular carbohydrate metabolic process	7	318	407	28362	0.18	1	// AT5G26570 // AT1G26810 // AT5G16510 // AT3G43190 // AT2G32990 // AT1G12240 // AT4G23990
GO:1902578	P	single-organism localization	17	318	1040	28362	0.082	1	// AT3G20000 // AT2G04030 // AT3G17430 // AT5G10180 // AT2G18710 // AT5G16490 // AT5G02130 // AT2G37170 // AT4G08290 // AT5G65020 // AT4G32272 // AT3G15990 // AT4G00430 // AT1G09240 // AT3G16240 // AT3G53480 // AT3G51895
GO:0051641	P	cellular localization	7	318	601	28362	0.51	1	// AT1G26170 // AT3G20000 // AT2G19080 // AT1G33410 // AT5G16490 // AT5G49910 // AT2G04030
GO:1901700	P	response to oxygen-containing compound	24	318	1557	28362	0.075	1	// AT5G15230 // AT3G17510 // AT4G28140 // AT5G50720 // AT2G13600 // AT1G56600 // AT3G53480 // AT4G39090 // AT5G24530 // AT5G65020 // AT2G04030 // AT4G00430 // AT1G73840 // AT1G12240 // AT3G03450 // AT2G37170 // AT3G46290 // AT1G20160 // AT2G46370 // AT1G48130 // AT5G03740 // AT3G13610 // AT2G20880 // AT2G46410
GO:1901701	P	cellular response to oxygen-containing compound	8	318	635	28362	0.42	1	// AT5G15230 // AT3G53480 // AT3G46290 // AT1G12240 // AT2G46370 // AT3G03450 // AT3G13610 // AT2G13600
GO:0009416	P	response to light stimulus	12	318	744	28362	0.14	1	// AT2G14820 // AT2G35720 // AT3G60530 // AT4G36220 // AT1G68050 // AT1G09570 // AT3G03630 // AT3G55120 // AT2G46370 // AT5G09810 // AT2G04030 // AT5G25830
GO:0006796	P	phosphate-containing compound metabolic process	15	318	1735	28362	0.88	1	// AT5G26570 // AT5G26667 // AT4G33920 // AT4G08850 // AT3G46290 // AT3G17510 // AT3G55550 // AT2G29380 // AT3G54470 // AT5G49660 // AT3G25560 // AT2G28890 // AT1G16120 // AT5G44700 // AT4G10100
GO:0006793	P	phosphorus metabolic process	15	318	1751	28362	0.89	1	// AT5G26570 // AT5G26667 // AT4G33920 // AT4G08850 // AT3G46290 // AT3G17510 // AT3G55550 // AT2G29380 // AT3G54470 // AT5G49660 // AT3G25560 // AT2G28890 // AT1G16120 // AT5G44700 // AT4G10100
GO:0098542	P	defense response to other organism	12	318	936	28362	0.36	1	// AT3G57330 // AT5G22330 // AT5G02500 // AT3G55550 // AT4G39090 // AT1G20160 // AT5G24660 // AT2G46370 // AT5G24530 // AT5G06720 // AT1G64550 // AT2G29350
GO:0034654	P	nucleobase-containing compound biosynthetic process	36	318	2781	28362	0.21	1	// AT5G66870 // AT5G24660 // AT5G25190 // AT3G57660 // AT2G16780 // AT3G10690 // AT4G29090 // AT4G37740 // AT5G14340 // AT3G49760 // AT4G28590 // AT5G27470 // AT1G09570 // AT1G60620 // AT1G29940 // AT5G64420 // AT2G22840 // AT5G64170 // AT1G31050 // AT5G02500 // AT3G54470 // AT3G03450 // AT2G48110 // AT5G65670 // AT2G33860 // AT3G10040 // AT5G26667 // AT1G68050 // AT3G13940 // AT4G28140 // AT3G54…
GO:0006412	P	translation	11	318	1500	28362	0.95	1	// AT3G11710 // AT4G29430 // AT5G27470 // AT1G09570 // AT5G53070 // AT2G31060 // AT1G34360 // AT3G03600 // AT3G16810 // AT3G52590 // AT3G22450
GO:0048523	P	negative regulation of cellular process	5	318	594	28362	0.8	1	// AT3G57330 // AT3G03450 // AT1G09570 // AT4G37740 // AT5G03740
GO:0048522	P	positive regulation of cellular process	6	318	676	28362	0.77	1	// AT5G05340 // AT2G15570 // AT5G24660 // AT5G35910 // AT2G40430 // AT2G46410
GO:0098772	F	molecular function regulator	5	318	390	28362	0.45	1	// AT1G10630 // AT2G15570 // AT1G62770 // AT2G46710 // AT2G26440
GO:0001067	F	regulatory region nucleic acid binding	7	318	455	28362	0.25	1	// AT3G24050 // AT3G60530 // AT5G14340 // AT5G26860 // AT1G68050 // AT5G25830 // AT2G46410
GO:0044212	F	transcription regulatory region DNA binding	7	318	452	28362	0.25	1	// AT3G24050 // AT3G60530 // AT5G14340 // AT5G26860 // AT1G68050 // AT5G25830 // AT2G46410
GO:0016788	F	hydrolase activity, acting on ester bonds	13	318	1131	28362	0.5	1	// AT2G17510 // AT1G11190 // AT5G35910 // AT2G26440 // AT4G19410 // AT2G13600 // AT4G33920 // AT3G46210 // AT2G28890 // AT1G61870 // AT5G14580 // AT2G29380 // AT2G21610
GO:0016773	F	phosphotransferase activity, alcohol group as acceptor	10	318	1072	28362	0.76	1	// AT5G37350 // AT1G09570 // AT3G17510 // AT3G46290 // AT3G55550 // AT5G49660 // AT3G25560 // AT1G16120 // AT5G44700 // AT4G08850
GO:0016772	F	transferase activity, transferring phosphorus-containing groups	22	318	1657	28362	0.24	1	// AT5G37350 // AT3G17510 // AT1G67630 // AT5G23690 // AT3G57660 // AT3G13940 // AT4G29090 // AT5G14580 // AT1G09570 // AT1G60620 // AT5G49660 // AT1G29940 // AT1G16120 // AT5G26570 // AT5G64420 // AT3G55550 // AT3G25560 // AT5G44700 // AT4G08850 // AT5G26667 // AT2G46370 // AT3G46290
GO:0000975	F	regulatory region DNA binding	7	318	455	28362	0.25	1	// AT3G24050 // AT3G60530 // AT5G14340 // AT5G26860 // AT1G68050 // AT5G25830 // AT2G46410
GO:0005506	F	iron ion binding	5	318	317	28362	0.29	1	// AT4G36220 // AT2G45550 // AT4G15093 // AT2G46660 // AT2G45510
GO:0003735	F	structural constituent of ribosome	5	318	391	28362	0.45	1	// AT3G03600 // AT3G52590 // AT4G29430 // AT3G22450 // AT5G53070
GO:0046983	F	protein dimerization activity	6	318	567	28362	0.61	1	// AT1G09570 // AT4G35160 // AT1G67630 // AT1G60620 // AT2G04030 // AT5G54160
GO:0016705	F	oxidoreductase activity, acting on paired donors, with incorporation or reduction of molecular oxygen	7	318	407	28362	0.18	1	// AT1G06620 // AT2G46660 // AT4G36220 // AT2G45510 // AT5G24530 // AT3G13610 // AT2G45550
GO:0044822	F	poly(A) RNA binding	5	318	337	28362	0.33	1	// AT1G09570 // AT1G51510 // AT3G16810 // AT1G76010 // AT2G37170
GO:0004674	F	protein serine/threonine kinase activity	9	318	767	28362	0.49	1	// AT5G37350 // AT3G17510 // AT3G46290 // AT3G55550 // AT5G49660 // AT3G25560 // AT1G16120 // AT5G44700 // AT4G08850
GO:0004672	F	protein kinase activity	10	318	925	28362	0.59	1	// AT5G37350 // AT1G09570 // AT3G17510 // AT3G46290 // AT3G55550 // AT5G49660 // AT3G25560 // AT1G16120 // AT5G44700 // AT4G08850
GO:0003700	F	transcription factor activity, sequence-specific DNA binding	16	318	1729	28362	0.82	1	// AT3G10040 // AT3G60530 // AT5G14340 // AT1G31050 // AT3G49760 // AT5G25190 // AT4G28140 // AT3G54390 // AT3G03450 // AT3G24050 // AT5G25830 // AT5G65670 // AT3G51880 // AT2G20880 // AT2G46410 // AT2G33860
GO:0001071	F	nucleic acid binding transcription factor activity	16	318	1730	28362	0.82	1	// AT3G10040 // AT3G60530 // AT5G14340 // AT1G31050 // AT3G49760 // AT5G25190 // AT4G28140 // AT3G54390 // AT3G03450 // AT3G24050 // AT5G25830 // AT5G65670 // AT3G51880 // AT2G20880 // AT2G46410 // AT2G33860
GO:0016301	F	kinase activity	12	318	1436	28362	0.88	1	// AT5G26570 // AT5G37350 // AT1G09570 // AT3G17510 // AT5G26667 // AT3G55550 // AT5G49660 // AT3G25560 // AT1G16120 // AT5G44700 // AT4G08850 // AT3G46290
GO:0030234	F	enzyme regulator activity	5	318	356	28362	0.37	1	// AT1G10630 // AT2G15570 // AT1G62770 // AT2G46710 // AT2G26440
GO:0008270	F	zinc ion binding	12	318	1297	28362	0.79	1	// AT3G24050 // AT1G23740 // AT1G32740 // AT4G27585 // AT3G03060 // AT1G50300 // AT5G25830 // AT3G60530 // AT3G57660 // AT4G15093 // AT4G03965 // AT5G03740
GO:0000981	F	RNA polymerase II transcription factor activity, sequence-specific DNA binding	5	318	252	28362	0.16	1	// AT5G25830 // AT3G24050 // AT3G60530 // AT2G46410 // AT5G14340
GO:0003723	F	RNA binding	25	318	1943	28362	0.27	1	// AT5G18440 // AT2G31060 // AT3G46210 // AT5G23690 // AT2G13600 // AT4G29090 // AT5G14580 // AT2G17510 // AT1G09570 // AT2G37170 // AT1G31970 // AT3G16810 // AT5G61770 // AT1G51510 // AT1G76010 // AT1G34360 // AT1G77030 // AT5G08610 // AT1G56110 // AT3G11964 // AT1G63780 // AT3G15460 // AT2G45030 // AT1G50300 // AT1G61870
GO:0003729	F	mRNA binding	5	318	337	28362	0.33	1	// AT1G09570 // AT1G51510 // AT3G16810 // AT1G76010 // AT2G37170
GO:0050662	F	coenzyme binding	5	318	281	28362	0.21	1	// AT5G44400 // AT1G24340 // AT4G33070 // AT1G49880 // AT5G54960
GO:0005198	F	structural molecule activity	8	318	538	28362	0.26	1	// AT4G29430 // AT5G53070 // AT5G12250 // AT5G09810 // AT3G03600 // AT3G52590 // AT3G51880 // AT3G22450
GO:0046914	F	transition metal ion binding	21	318	1912	28362	0.57	1	// AT1G32740 // AT3G24050 // AT1G23740 // AT2G46660 // AT4G27585 // AT5G24580 // AT4G36220 // AT4G03965 // AT1G10630 // AT2G30970 // AT2G45550 // AT5G09360 // AT1G50300 // AT2G45510 // AT5G25830 // AT3G60530 // AT3G57660 // AT4G15093 // AT2G32300 // AT5G03740 // AT3G03060
GO:0031975	C	envelope	13	318	1170	28362	0.55	1	// AT1G26170 // AT3G20000 // AT2G19080 // AT1G33410 // AT1G51980 // AT1G60690 // AT5G09810 // AT5G49910 // AT2G04030 // AT2G17695 // AT1G61870 // AT1G23740 // AT3G16240
GO:0044425	C	membrane part	60	318	5962	28362	0.84	1	// AT5G41940 // AT1G78130 // AT3G20000 // AT2G46660 // AT1G22150 // AT3G17430 // AT3G57330 // AT5G37350 // AT4G21060 // AT4G21250 // AT1G34060 // AT3G15990 // AT4G08290 // AT2G47160 // AT5G50720 // AT2G32300 // AT5G53560 // AT4G28450 // AT2G35720 // AT5G44700 // AT1G80760 // AT3G50830 // AT4G36220 // AT2G18710 // AT3G46290 // AT5G60780 // AT3G55120 // AT2G36800 // AT5G49660 // AT4G23990 // AT2G45…
GO:0044427	C	chromosomal part	5	318	259	28362	0.17	1	// AT1G67630 // AT3G57060 // AT3G51880 // AT5G10010 // AT2G01120
GO:0009941	C	chloroplast envelope	7	318	688	28362	0.65	1	// AT1G23740 // AT1G60690 // AT5G09810 // AT5G49910 // AT2G04030 // AT2G17695 // AT3G16240
GO:0005654	C	nucleoplasm	7	318	359	28362	0.11	1	// AT1G63780 // AT1G09570 // AT1G60620 // AT3G63400 // AT2G48110 // AT3G10690 // AT1G51510
GO:0009526	C	plastid envelope	7	318	707	28362	0.68	1	// AT1G23740 // AT1G60690 // AT5G09810 // AT5G49910 // AT2G04030 // AT2G17695 // AT3G16240
GO:0016021	C	integral component of membrane	54	318	5324	28362	0.81	1	// AT5G41940 // AT1G78130 // AT3G20000 // AT2G46660 // AT1G22150 // AT3G17430 // AT3G57330 // AT5G37350 // AT4G21060 // AT4G21250 // AT1G34060 // AT3G15990 // AT4G08290 // AT2G47160 // AT5G50720 // AT1G61260 // AT5G53560 // AT2G35720 // AT1G80760 // AT3G50830 // AT4G36220 // AT2G18710 // AT3G46290 // AT5G60780 // AT2G36800 // AT5G49660 // AT4G23990 // AT2G45510 // AT2G39130 // AT4G00430 // AT2G45…
GO:0016020	C	membrane	95	318	8532	28362	0.55	1	// AT2G46660 // AT1G22150 // AT4G19410 // AT3G61220 // AT3G17510 // AT1G60690 // AT5G50720 // AT1G61260 // AT1G50920 // AT5G48930 // AT2G18710 // AT5G56590 // AT2G14820 // AT2G45510 // AT4G32272 // AT3G51895 // AT3G10040 // AT3G13790 // AT1G51980 // AT3G05060 // AT1G68740 // AT1G08230 // AT4G01630 // AT1G78130 // AT3G20000 // AT5G37350 // AT1G34060 // AT2G47160 // AT2G32300 // AT4G33070 // AT5G60…
GO:1902494	C	catalytic complex	9	318	711	28362	0.41	1	// AT4G28450 // AT5G58450 // AT2G16780 // AT1G67630 // AT1G60620 // AT1G29940 // AT3G57660 // AT1G51980 // AT2G36060
GO:0043234	C	protein complex	25	318	1834	28362	0.18	1	// AT3G24050 // AT3G20000 // AT5G58450 // AT3G57060 // AT1G67630 // AT3G60530 // AT3G57660 // AT1G51980 // AT2G36060 // AT3G10690 // AT4G28450 // AT1G60620 // AT1G29940 // AT5G25830 // AT1G51510 // AT5G35910 // AT1G16470 // AT1G33410 // AT2G48110 // AT1G26170 // AT2G01120 // AT1G63780 // AT2G16780 // AT2G17510 // AT1G55620
GO:0009579	C	thylakoid	7	318	584	28362	0.48	1	// AT1G23740 // AT2G18710 // AT2G22170 // AT3G03630 // AT5G65020 // AT5G49910 // AT5G53560
GO:0009570	C	chloroplast stroma	8	318	740	28362	0.59	1	// AT5G26570 // AT1G23740 // AT4G28590 // AT2G15570 // AT5G09810 // AT5G49910 // AT2G04030 // AT3G07770
GO:0044431	C	Golgi apparatus part	5	318	567	28362	0.76	1	// AT1G12240 // AT1G26810 // AT4G23990 // AT1G68740 // AT4G21060
GO:0044435	C	plastid part	14	318	1455	28362	0.76	1	// AT5G26570 // AT1G23740 // AT4G28590 // AT2G18710 // AT3G03630 // AT1G60690 // AT2G15570 // AT5G09810 // AT5G49910 // AT2G04030 // AT2G17695 // AT3G16240 // AT3G07770 // AT5G53560
GO:0044434	C	chloroplast part	14	318	1419	28362	0.72	1	// AT5G26570 // AT1G23740 // AT4G28590 // AT2G18710 // AT3G03630 // AT1G60690 // AT2G15570 // AT5G09810 // AT5G49910 // AT2G04030 // AT2G17695 // AT3G16240 // AT3G07770 // AT5G53560
GO:0044429	C	mitochondrial part	8	318	486	28362	0.19	1	// AT3G20000 // AT2G19080 // AT5G26860 // AT1G51980 // AT1G61870 // AT3G03600 // AT2G30970 // AT2G39795
GO:0031090	C	organelle membrane	21	318	1760	28362	0.42	1	// AT1G78610 // AT1G26810 // AT3G20000 // AT2G19080 // AT4G21060 // AT3G50830 // AT3G57330 // AT1G33410 // AT1G51980 // AT5G02500 // AT1G78850 // AT3G55120 // AT1G12240 // AT4G23990 // AT2G04030 // AT2G39130 // AT1G61870 // AT1G10630 // AT3G16240 // AT5G17010 // AT5G53560
GO:0009507	C	chloroplast	47	318	4148	28362	0.49	1	// AT5G20190 // AT2G46660 // AT3G57330 // AT5G22330 // AT5G64510 // AT2G31240 // AT1G60690 // AT5G08610 // AT5G49910 // AT3G10690 // AT5G50720 // AT1G61260 // AT5G53560 // AT2G35720 // AT1G23740 // AT4G28590 // AT2G18710 // AT3G07060 // AT3G55120 // AT2G36800 // AT1G29940 // AT2G04030 // AT2G29350 // AT3G16240 // AT3G07770 // AT5G26570 // AT5G02500 // AT4G29430 // AT1G16470 // AT2G22170 // AT5G16…
GO:0009536	C	plastid	48	318	4213	28362	0.48	1	// AT5G20190 // AT2G46660 // AT3G57330 // AT5G22330 // AT5G64510 // AT2G31240 // AT1G60690 // AT5G08610 // AT5G49910 // AT3G10690 // AT5G50720 // AT1G61260 // AT5G53560 // AT2G35720 // AT1G23740 // AT2G19080 // AT4G28590 // AT2G18710 // AT3G07060 // AT3G55120 // AT2G36800 // AT1G29940 // AT2G04030 // AT2G29350 // AT3G16240 // AT3G07770 // AT5G26570 // AT5G02500 // AT4G29430 // AT1G16470 // AT2G22…
GO:0009532	C	plastid stroma	8	318	774	28362	0.64	1	// AT5G26570 // AT1G23740 // AT4G28590 // AT2G15570 // AT5G09810 // AT5G49910 // AT2G04030 // AT3G07770
GO:0005783	C	endoplasmic reticulum	9	318	895	28362	0.67	1	// AT2G22170 // AT4G21060 // AT4G36220 // AT5G43060 // AT5G64510 // AT3G55120 // AT1G12240 // AT2G45510 // AT5G53560
GO:0043229	C	intracellular organelle	214	318	18517	28362	0.25	1	// AT1G72440 // AT1G09570 // AT3G60530 // AT2G46660 // AT2G16780 // AT3G17510 // AT5G18440 // AT1G60690 // AT5G08610 // AT1G63980 // AT5G42900 // AT2G17510 // AT5G48030 // AT3G57660 // AT5G50720 // AT1G61260 // AT4G29090 // AT1G23740 // AT1G50920 // AT2G18710 // AT5G43060 // AT5G67020 // AT4G39090 // AT1G60620 // AT1G29940 // AT5G61770 // AT5G25830 // AT2G40430 // AT1G63780 // AT5G22330 // AT2G22…
GO:0043227	C	membrane-bounded organelle	211	318	18217	28362	0.23	1	// AT1G72440 // AT1G09570 // AT3G60530 // AT2G46660 // AT2G16780 // AT3G17510 // AT5G18440 // AT1G60690 // AT5G08610 // AT1G63980 // AT5G42900 // AT2G17510 // AT5G48030 // AT3G57660 // AT5G50720 // AT1G61260 // AT4G29090 // AT1G23740 // AT1G50920 // AT2G18710 // AT5G43060 // AT5G67020 // AT4G39090 // AT1G60620 // AT1G29940 // AT5G61770 // AT5G25830 // AT2G40430 // AT1G63780 // AT5G22330 // AT2G22…
GO:0043226	C	organelle	214	318	18527	28362	0.25	1	// AT1G72440 // AT1G09570 // AT3G60530 // AT2G46660 // AT2G16780 // AT3G17510 // AT5G18440 // AT1G60690 // AT5G08610 // AT1G63980 // AT5G42900 // AT2G17510 // AT5G48030 // AT3G57660 // AT5G50720 // AT1G61260 // AT4G29090 // AT1G23740 // AT1G50920 // AT2G18710 // AT5G43060 // AT5G67020 // AT4G39090 // AT1G60620 // AT1G29940 // AT5G61770 // AT5G25830 // AT2G40430 // AT1G63780 // AT5G22330 // AT2G22…
GO:0012505	C	endomembrane system	27	318	2143	28362	0.29	1	// AT5G05340 // AT5G41940 // AT4G21060 // AT3G17430 // AT3G57330 // AT5G16510 // AT5G64510 // AT2G47160 // AT5G53560 // AT4G36220 // AT5G43060 // AT3G55120 // AT4G23990 // AT2G45510 // AT5G06720 // AT5G02500 // AT3G16240 // AT1G33410 // AT2G22170 // AT1G12240 // AT1G10630 // AT1G26170 // AT1G26810 // AT1G78850 // AT1G20160 // AT1G68740 // AT1G55620
GO:0044444	C	cytoplasmic part	132	318	10923	28362	0.15	1	// AT2G46660 // AT3G61220 // AT1G60690 // AT5G08610 // AT5G48030 // AT5G50720 // AT1G61260 // AT4G29090 // AT1G23740 // AT5G26860 // AT5G48930 // AT2G18710 // AT5G43060 // AT4G39090 // AT1G29940 // AT1G76010 // AT5G22330 // AT2G45510 // AT3G54470 // AT3G22450 // AT3G51895 // AT5G06720 // AT3G03630 // AT1G51980 // AT2G45030 // AT1G68740 // AT1G20225 // AT1G64550 // AT5G05340 // AT1G78130 // AT3G20…
GO:1990904	C	ribonucleoprotein complex	12	318	852	28362	0.25	1	// AT5G02500 // AT4G29430 // AT1G16470 // AT3G11964 // AT3G52590 // AT5G53070 // AT3G22450 // AT3G03600 // AT5G61770 // AT1G63780 // AT1G56110 // AT3G46210
GO:0030529	C	intracellular ribonucleoprotein complex	12	318	852	28362	0.25	1	// AT5G02500 // AT4G29430 // AT1G16470 // AT3G11964 // AT3G52590 // AT5G53070 // AT3G22450 // AT3G03600 // AT5G61770 // AT1G63780 // AT1G56110 // AT3G46210
GO:0005794	C	Golgi apparatus	16	318	1182	28362	0.26	1	// AT5G05340 // AT5G41940 // AT5G06720 // AT4G21060 // AT3G17430 // AT3G57330 // AT5G16510 // AT5G02500 // AT1G78850 // AT1G12240 // AT1G26810 // AT4G23990 // AT1G68740 // AT1G55620 // AT1G10630 // AT3G16240
GO:0031967	C	organelle envelope	13	318	1170	28362	0.55	1	// AT1G26170 // AT3G20000 // AT2G19080 // AT1G33410 // AT1G51980 // AT1G60690 // AT5G09810 // AT5G49910 // AT2G04030 // AT2G17695 // AT1G61870 // AT1G23740 // AT3G16240
GO:1990234	C	transferase complex	8	318	445	28362	0.13	1	// AT4G28450 // AT5G58450 // AT2G16780 // AT1G67630 // AT1G60620 // AT1G29940 // AT3G57660 // AT2G36060
GO:0043231	C	intracellular membrane-bounded organelle	211	318	18205	28362	0.23	1	// AT1G72440 // AT1G09570 // AT3G60530 // AT2G46660 // AT2G16780 // AT3G17510 // AT5G18440 // AT1G60690 // AT5G08610 // AT1G63980 // AT5G42900 // AT2G17510 // AT5G48030 // AT3G57660 // AT5G50720 // AT1G61260 // AT4G29090 // AT1G23740 // AT1G50920 // AT2G18710 // AT5G43060 // AT5G67020 // AT4G39090 // AT1G60620 // AT1G29940 // AT5G61770 // AT5G25830 // AT2G40430 // AT1G63780 // AT5G22330 // AT2G22…
GO:0031224	C	intrinsic component of membrane	57	318	5540	28362	0.78	1	// AT5G41940 // AT1G78130 // AT3G20000 // AT2G46660 // AT1G22150 // AT3G17430 // AT3G57330 // AT5G37350 // AT4G21060 // AT4G21250 // AT1G34060 // AT3G15990 // AT4G08290 // AT2G47160 // AT5G50720 // AT2G32300 // AT5G53560 // AT2G35720 // AT1G80760 // AT3G50830 // AT4G36220 // AT2G18710 // AT3G46290 // AT5G60780 // AT1G61260 // AT2G36800 // AT5G49660 // AT4G23990 // AT2G45510 // AT2G39130 // AT4G00…
GO:0005840	C	ribosome	8	318	499	28362	0.2	1	// AT4G29430 // AT1G16470 // AT5G02500 // AT5G53070 // AT3G22450 // AT3G03600 // AT3G52590 // AT3G46210
GO:0005739	C	mitochondrion	35	318	3687	28362	0.87	1	// AT1G78130 // AT3G20000 // AT1G67630 // AT2G31060 // AT2G34400 // AT5G48030 // AT3G10690 // AT1G68140 // AT2G13600 // AT4G29090 // AT4G20020 // AT5G14580 // AT2G19080 // AT5G26860 // AT5G42150 // AT1G64960 // AT3G03600 // AT2G04030 // AT1G49880 // AT3G07770 // AT2G39795 // AT2G38400 // AT4G29430 // AT5G02130 // AT5G27110 // AT2G30970 // AT2G26230 // AT3G50830 // AT4G27585 // AT3G03630 // AT1G51…
GO:0032991	C	macromolecular complex	36	318	2658	28362	0.14	1	// AT3G24050 // AT3G20000 // AT5G58450 // AT3G57060 // AT5G53070 // AT1G67630 // AT3G46210 // AT3G52590 // AT3G60530 // AT3G10690 // AT1G51980 // AT3G51880 // AT3G57660 // AT4G28450 // AT2G36060 // AT1G60620 // AT1G29940 // AT3G03600 // AT5G61770 // AT5G25830 // AT1G63780 // AT4G29430 // AT1G16470 // AT1G33410 // AT5G02500 // AT3G22450 // AT5G35910 // AT2G48110 // AT1G56110 // AT1G26170 // AT2G01…

[truncated: 9 more sheets: Table S11, Table S12, Table S13, Table S14, Table S15, Table S16, Table S17, Table S18, Table S19]
